# Supplementary material for: Network Pharmacology Study and Experimental Validation of Yiqi Huayu Decoction Inducing Ferroptosis in Gastric Cancer
Source: Front Oncol. 2022 Feb 14;12:820059. doi: 10.3389/fonc.2022.820059 (PMC8883049; doi:10.3389/fonc.2022.820059)
Supplement: Supplementary file 1 [file DataSheet_1.zip]

Archive with 6 entries (5 files):
- ACSL4/╣▄└φ╘▒ 2021-10-24 12 ╩▒ 59 ╖╓_Exposure_1.0sec.scn
- ACSL4/╣▄└φ╘▒ 2021-11-04 17 ╩▒ 50 ╖╓_Exposure_2.0sec.scn
- ACSL4/╣▄└φ╘▒ 2021-11-04 17 ╩▒ 53 ╖╓_Exposure_4.0sec.scn
- ACSL4/╣▄└φ╘▒ 2021-11-04 18 ╩▒ 06 ╖╓_Exposure_1.0sec.scn
- ACSL4/╣▄└φ╘▒ 2021-11-11 14 ╩▒ 12 ╖╓_Exposure_1.0sec.scn
- ACSL4/
