# Supplementary material for: Network Pharmacology Study and Experimental Validation of Yiqi Huayu Decoction Inducing Ferroptosis in Gastric Cancer
Source: Front Oncol. 2022 Feb 14;12:820059. doi: 10.3389/fonc.2022.820059 (PMC8883049; doi:10.3389/fonc.2022.820059)
Supplement: Supplementary file 2 [file DataSheet_2.zip]

Archive with 5 entries (4 files):
- JAK2/╣▄└φ╘▒ 2021-10-24 17 ╩▒ 58 ╖╓_Exposure_3.0sec.scn
- JAK2/╣▄└φ╘▒ 2021-11-04 17 ╩▒ 55 ╖╓_Exposure_4.0sec.scn
- JAK2/╣▄└φ╘▒ 2021-11-06 16 ╩▒ 08 ╖╓_Exposure_3.0sec.scn
- JAK2/╣▄└φ╘▒ 2021-11-11 08 ╩▒ 06 ╖╓_Exposure_2.0sec.scn
- JAK2/
