# Supplementary material for: Network Pharmacology Study and Experimental Validation of Yiqi Huayu Decoction Inducing Ferroptosis in Gastric Cancer
Source: Front Oncol. 2022 Feb 14;12:820059. doi: 10.3389/fonc.2022.820059 (PMC8883049; doi:10.3389/fonc.2022.820059)
Supplement: Supplementary file 3 [file DataSheet_3.zip]

Archive with 5 entries (4 files):
- JAK2.zip
- p-stat3/╣▄└φ╘▒ 2021-10-24 18 ╩▒ 02 ╖╓_Exposure_4.0sec.scn
- p-stat3/╣▄└φ╘▒ 2021-11-04 18 ╩▒ 09 ╖╓_Exposure_4.0sec.scn
- p-stat3/╣▄└φ╘▒ 2021-11-11 07 ╩▒ 49 ╖╓_Exposure_2.0sec.scn
- p-stat3/
