# Supplementary material for: Network Pharmacology Study and Experimental Validation of Yiqi Huayu Decoction Inducing Ferroptosis in Gastric Cancer
Source: Front Oncol. 2022 Feb 14;12:820059. doi: 10.3389/fonc.2022.820059 (PMC8883049; doi:10.3389/fonc.2022.820059)
Supplement: Supplementary file 5 [file DataSheet_5.zip]

Archive with 11 entries (10 files):
- ─┌▓╬/
- ─┌▓╬/╣▄└φ╘▒ 2021-10-23 15 ╩▒ 46 ╖╓_Exposure_1.0sec.scn
- ─┌▓╬/╣▄└φ╘▒ 2021-10-24 12 ╩▒ 48 ╖╓_Exposure_1.0sec.scn
- ─┌▓╬/╣▄└φ╘▒ 2021-10-24 12 ╩▒ 50 ╖╓_Exposure_1.0sec.scn
- ─┌▓╬/╣▄└φ╘▒ 2021-10-24 12 ╩▒ 50 ╖╓_Exposure_2.0sec.scn
- ─┌▓╬/╣▄└φ╘▒ 2021-11-04 17 ╩▒ 42 ╖╓_Exposure_1.0sec.scn
- ─┌▓╬/╣▄└φ╘▒ 2021-11-04 17 ╩▒ 48 ╖╓_Exposure_1.0sec.scn
- ─┌▓╬/╣▄└φ╘▒ 2021-11-04 18 ╩▒ 11 ╖╓_Exposure_1.0sec.scn
- ─┌▓╬/╣▄└φ╘▒ 2021-11-04 18 ╩▒ 14 ╖╓_Exposure_1.0sec.scn
- ─┌▓╬/╣▄└φ╘▒ 2021-11-11 19 ╩▒ 40 ╖╓_Exposure_2.0sec.scn
- ─┌▓╬/╣▄└φ╘▒ 2021-11-11 19 ╩▒ 43 ╖╓_Exposure_2.0sec.scn
