# Supplementary material for: Network Pharmacology Study and Experimental Validation of Yiqi Huayu Decoction Inducing Ferroptosis in Gastric Cancer
Source: Front Oncol. 2022 Feb 14;12:820059. doi: 10.3389/fonc.2022.820059 (PMC8883049; doi:10.3389/fonc.2022.820059)
Supplement: Supplementary file 6 [file Table_1.xlsx]

## Sheet: Sheet1
gene
ABCB5
ABCB6
ABCB7
ABCC1
ABCG2
ABHD12
ACACA
ACADSB
ACO1
ACSF2
ACSL3
ACSL4
ACTB
AIFM2
AKR1C1
AKR1C2
AKR1C3
ALAS2
ALOX12
ALOX15
ALOX5
ATF3
ATF4
ATG5
ATG7
ATM
ATP13A2
ATP5MC3
ATP6AP1
ATP6V0A1
ATP6V0A2
ATP6V0A4
ATP6V0B
ATP6V0C
ATP6V0D1
ATP6V0D2
ATP6V0E1
ATP6V0E2
ATP6V1A
ATP6V1B1
ATP6V1B2
ATP6V1C1
ATP6V1C2
ATP6V1D
ATP6V1E1
ATP6V1E2
ATP6V1F
ATP6V1G1
ATP6V1G2
ATP6V1G3
ATP6V1H
BACH1
BAX
BECN1
BMP6
BOLA2
BOLA2B
CAND1
CBS
CCDC115
CCL5
CD44
CFL2
CHAC1
CISD1
CP
CRYAB
CS
CUL1
CYBRD1
DECR1
DLD
DPP4
EGLN1
EIF4A1
ELAVL1
EMC2
EPAS1
ERFE
FADS2
FANCD2
FBXL5
FDFT1
FLVCR1
FOCAD
FOXM1
FTH1
FTH1P19
FTHL17
FTL
FTMT
FXN
G6PD
GCLC
GCLM
GDF2
GLRX3
GLS2
GOT1
GPT
GPX4
GSS
HAMP
HEPH
HEPHL1
HFE
HIC1
HIF1A
HJV
HMGCR
HMOX1
HMOX2
HPX
HSBP1
HSF1
HSP90B1
HSPB1
IDH2
IFNG
IL6
IREB2
JAK2
JUN
KEAP1
LCN2
LPCAT3
LTF
MAP1LC3B
MCOLN1
MT1G
MTF1
MTR
MT-RNR2
MYC
NCOA3
NCOA4
NDFIP1
NEDD4
NEDD8
NFE2L2
NFS1
NMB
NOX1
NOX4
NOX5
NQO1
NR5A2
NUBP1
PCBP1
PCBP2
PEBP1
PGD
PHB2
PHKG2
PRNP
PTGS2
RPL8
RPS27A
SAT1
SCARA5
SKP1
SLC11A1
SLC11A2
SLC1A5
SLC22A17
SLC38A1
SLC39A14
SLC39A8
SLC3A2
SLC40A1
SLC46A1
SLC6A9
SLC7A11
SMAD4
SOD1
SP1
SQLE
SQSTM1
SRI
STAT3
STEAP2
STEAP3
TAZ
TCIRG1
TF
TFAP2A
TFAP2C
TFEB
TFR2
TFRC
TGFB1
TMEM199
TMPRSS6
TP53
TTC7A
UBA52
UBB
UBC
VDAC2
VDAC3
VIT
YAP1
ZEB1
ZFP36
