# Supplementary material for: Network Pharmacology Study and Experimental Validation of Yiqi Huayu Decoction Inducing Ferroptosis in Gastric Cancer
Source: Front Oncol. 2022 Feb 14;12:820059. doi: 10.3389/fonc.2022.820059 (PMC8883049; doi:10.3389/fonc.2022.820059)
Supplement: Supplementary file 7 [file Table_2.xlsx]

## Sheet: Sheet1
HERB	TARGET
CP01	PPARA
CP01	CNR2
CP01	ACHE
CP01	FAAH
CP01	TRPV1
CP01	AR
CP01	CYP19A1
CP01	ESR1
CP01	CHRM2
CP01	SLC6A2
CP01	SLC6A4
CP01	CYP2C19
CP01	BCHE
CP01	PTPN1
CP01	NR1I3
CP01	SLC5A7
CP01	PTGS1
CP01	NR1H3
CP01	RORC
CP01	SREBF2
CP01	NPC1L1
CP01	ESR2
CP01	CTSD
CP01	SHBG
CP01	CYP17A1
CP01	HMGCR
CP01	CYP51A1
CP01	PTPN2
CP01	SRD5A1
CP01	SRD5A2
CP01	NR3C2
CP01	NR3C1
CP01	PGR
CP01	SERPINA6
CP01	SIGMAR1
CP01	NR1I2
CP01	HSD17B3
CP01	FABP1
CP01	RBP4
CP01	PTPN6
CP01	SQLE
CP01	UGT2B7
CP01	FABP4
CP01	CNR1
CP01	PPARG
CP01	TERT
CP01	FABP3
CP01	FABP5
CP01	PPARD
CP01	LSS
CP01	CES1
CP01	SCD
CP01	CES2
CP01	PREP
CP01	PTGES
CP01	TRPA1
CP01	TOP1
CP01	RORA
CP01	POLB
CP01	CCR5
CP01	PDE4D
CP01	PTPRF
CP01	HSD11B1
CP01	PLA2G1B
CP01	CDC25B
CP01	ACP1
CP01	G6PD
CP01	AKR1B10
CP01	PTGER2
CP01	FNTA FNTB
CP01	PTGER1
CP01	FFAR1
CP01	CD81
CP01	ALOX5
CP01	SLC6A3
CP01	ADORA3
CP01	MAPK3
CP01	PRKCH
CP01	HSD11B2
CP01	CDC25A
CP01	PTPN11
CP01	ADORA1
CP01	ADORA2A
CP01	SPHK2
CP01	PLA2G4A
CP01	SPHK1
CP01	HTR2B
CP01	RXRB
CP01	ADRA2B
CP01	RARG
CP01	RXRG
CP01	RARB
CP01	RARA
CP01	RXRA
CP01	MAPK14
CP01	RORB
CP01	MAPK1
CP01	NR1H2
CP01	NOS2
CP01	BACE1
CP02	CNR1
CP02	CNR2
CP02	SHH
CP02	SLC6A3
CP02	ADRA2A
CP02	ADRA2C
CP02	ADRA2B
CP02	ESR1
CP02	CHRM2
CP02	CHRM1
CP02	SLC6A2
CP02	HTR2C
CP02	SLC6A4
CP02	PTGS2
CP02	TACR2
CP02	CHRM3
CP02	ADRB3
CP02	ADORA3
CP02	SHBG
CP02	UGT2B7
CP02	ACHE
CP02	HTR2A
CP02	MAOA
CP02	KDM1A
CP02	S1PR5
CP02	SPHK2
CP02	S1PR4
CP02	S1PR3
CP02	S1PR1
CP02	THRB
CP02	AR
CP02	IGF1R
CP02	CES1
CP02	KIF11
CP02	FAAH
CP02	ESR2
CP02	POLB
CP02	PTGFR
CP02	PTGS1
CP02	NR1H3
CP02	NR1H2
CP02	HSD17B3
CP02	KCNH2
CP02	SIGMAR1
CP02	AHR
CP02	CYP1A2
CP02	THRA
CP02	PGR
CP02	HSD11B1
CP02	SLC18A2
CP02	TYR
CP02	ALOX5
CP02	CES2
CP02	DUSP3
CP02	CDC25A
CP02	CYP19A1
CP02	ALOX15
CP02	TTR
CP02	ALOX12
CP02	LTB4R
CP02	PTGER2
CP02	HRH1
CP02	PTGER3
CP02	PTGER1
CP02	CXCR3
CP02	RCOR1 KDM1A
CP02	TAAR1
CP02	CHRNA4 CHRNB2
CP02	RARB
CP02	RARA
CP02	S1PR2
CP02	ACACB
CP02	MAOB
CP02	OPRL1
CP02	SRC
CP02	KDR
CP02	HDAC1
CP02	ALK
CP02	HMGCR
CP02	HTR2B
CP02	GPR55
CP02	GPR18
CP02	ENPP2
CP02	HAO1
CP02	TRPV1
CP02	HTR6
CP02	MIF
CP02	SLC13A5
CP02	SRD5A2
CP02	SLC5A2
CP02	IDO1
CP02	FYN
CP02	TYMS
CP02	PTK2
CP02	ALOX5AP
CP02	DRD2
CP02	FDFT1
CP02	CXCL8
CP02	SLC22A6
CP02	PLG
CP03	F2
CP03	PLAU
CP03	CES1
CP03	CES2
CP03	MIF
CP03	CYP11B2
CP03	CTSG
CP03	TBXAS1
CP03	SLC6A2
CP03	ACHE
CP03	ADRA2A
CP03	ADRA2C
CP03	HPGDS
CP03	CTSC
CP03	CTSK
CP03	CTSS
CP03	CTSV
CP03	CTSL
CP03	CTSB
CP03	LRRK2
CP03	NAAA
CP03	KLKB1
CP03	ALDH3A1
CP03	CTSH
CP03	CTSF
CP03	MGLL
CP03	CYP11B1
CP03	GRM5
CP03	CA12
CP03	CA9
CP03	TNKS2
CP03	HSD11B1
CP03	CA1
CP03	GSK3B
CP03	CYP19A1
CP03	JAK3
CP03	JAK2
CP03	CCNE2 CDK2 CCNE1
CP03	CXCR2
CP03	FKBP1A
CP03	RGS4
CP03	ADORA1
CP03	MPO
CP03	ADORA2A
CP03	ADORA2B
CP03	MAPK10
CP03	TLR4
CP03	HTR6
CP03	TLR9
CP03	CA7
CP03	NOTUM
CP03	GRM4
CP03	MMP2
CP03	HTR2B
CP03	ADRA2B
CP03	DRD1
CP03	CHRM1
CP03	HTR2A
CP03	TACR2
CP03	DRD3
CP03	OPRD1
CP03	ADRB3
CP03	ADORA3
CP03	CYP2D6
CP03	CYP2C9
CP03	CYP3A4
CP03	CYP2C19
CP03	TRPA1
CP03	ACE
CP03	EGFR
CP03	PDE10A
CP03	GABRB3 GABRG2 GABRA5
CP03	IDO1
CP03	PREP
CP03	SLC6A3
CP03	CTRB1
CP03	PABPC1
CP03	BCHE
CP03	PIK3CD PIK3R1
CP03	GALR3
CP03	ALDH1A1
CP03	TSPO
CP03	GABRA2 GABRB2 GABRG2
CP03	METAP1
CP03	HMOX1
CP03	HTT
CP03	PGR
CP03	GABRB3 GABRA3 GABRG2
CP03	GABRB3 GABRG2 GABRA1
CP03	GABRA2 GABRB3 GABRG2
CP03	PSMB1
CP03	CHRM5
CP03	CHRM2
CP03	CNR1
CP03	GCK
CP03	PSEN2 PSENEN NCSTN APH1A PSEN1 APH1B
CP03	GRM2
CP03	GPR55
CP03	CA2
CP03	NQO2
CP04	PPARA
CP04	CNR2
CP04	FAAH
CP04	TRPV1
CP04	AR
CP04	CYP19A1
CP04	ESR1
CP04	CHRM2
CP04	SLC6A2
CP04	SLC6A4
CP04	CYP2C19
CP04	NR1I3
CP04	UGT2B7
CP04	ACHE
CP04	BCHE
CP04	PTPN1
CP04	CXCR3
CP04	RORC
CP04	SREBF2
CP04	NPC1L1
CP04	ESR2
CP04	CTSD
CP04	NR1H3
CP04	SHBG
CP04	CYP17A1
CP04	HMGCR
CP04	CYP51A1
CP04	PGR
CP04	PTPN2
CP04	SRD5A1
CP04	SRD5A2
CP04	NR3C2
CP04	NR3C1
CP04	SERPINA6
CP04	SIGMAR1
CP04	NR1I2
CP04	HSD17B3
CP04	FABP1
CP04	MAOB
CP04	PTGS1
CP04	SQLE
CP04	FABP4
CP04	PPARG
CP04	TERT
CP04	FABP3
CP04	FABP5
CP04	PPARD
CP04	CNR1
CP04	CCR5
CP04	LSS
CP04	CES1
CP04	SCD
CP04	TOP1
CP04	RBP4
CP04	PTPN6
CP04	PTGES
CP04	RORA
CP04	TRPA1
CP04	G6PD
CP04	PTGS2
CP04	CDC25A
CP04	CDC25B
CP04	FNTA FNTB
CP04	PTGER1
CP04	PTGER2
CP04	CES2
CP04	PREP
CP04	FFAR1
CP04	SLC6A3
CP04	ADORA3
CP04	MAPK3
CP04	ADORA1
CP04	ADORA2A
CP04	SPHK2
CP04	PLA2G4A
CP04	SPHK1
CP04	ATP12A
CP04	NR1H2
CP04	POLB
CP05	AR
CP05	HMGCR
CP05	CYP51A1
CP05	NPC1L1
CP05	NR1H3
CP05	CYP19A1
CP05	CYP17A1
CP05	RORC
CP05	ESR1
CP05	ESR2
CP05	SREBF2
CP05	SHBG
CP05	SLC6A2
CP05	CYP2C19
CP05	RORA
CP05	PTPN1
CP05	BCHE
CP05	SERPINA6
CP05	SLC6A4
CP05	CHRM2
CP05	VDR
CP05	ACHE
CP05	G6PD
CP05	NR1H2
CP05	GLRA1
CP05	CES2
CP05	PTGER1
CP05	PTGER2
CP05	HSD11B1
CP05	PTGES
CP05	CDC25A
CP05	PPARA
CP05	PPARD
CP05	DHCR7
CP05	SQLE
CP05	PTPN6
CP05	NR1I3
CP05	FDFT1
CP05	SIGMAR1
CP05	NOS2
CP05	NR3C1
CP05	PPARG
CP05	CDC25B
CP05	UGT2B7
CP05	HSD11B2
CP05	POLB
CP05	PREP
CP05	PTGER4
CP05	IDO1
CP05	DRD2
CP05	TBXAS1
CP05	ATP12A
CP05	MDM4
CP05	MDM2
CP05	PTGIR
CP05	DHCR7 EBP
CP05	FABP4
CP05	TERT
CP05	FABP3
CP05	FABP5
CP05	FABP1
CP05	ADORA3
CP05	MAPK3
CP05	PTPN11
CP05	AKR1B10
CP05	PRKCG
CP05	PRKCD
CP05	PRKCB
CP05	PRKCE
CP05	PRKCQ
CP05	PTPRF
CP05	PLA2G1B
CP05	ACP1
CP05	IGF1R
CP05	SRC
CP05	KDR
CP05	ALK
CP05	SCD
CP05	MGLL
CP05	BACE1
CP05	CCR1
CP05	TOP2A
CP05	GABBR1
CP05	BACE2
CP05	MAPK14
CP05	F11
CP05	PTGFR
CP05	PTGER3
CP05	PTGDR
CP05	TOP1
CP05	HIF1A
CP05	ACACB
CP05	PRKCH
CP05	PTPN2
CP05	TACR1
CP05	MTNR1A
CP05	MTNR1B
CP05	NPY5R
CP05	SLC22A6
CP05	MAP3K14
CP06	CYP19A1
CP06	CA7
CP06	ABCC1
CP06	HSD17B1
CP06	CA12
CP06	SHBG
CP06	CA4
CP06	CYP1B1
CP06	CBR1
CP06	ESR1
CP06	ESR2
CP06	PTGS1
CP06	MAOB
CP06	ADORA1
CP06	ADORA3
CP06	ABCG2
CP06	TAS2R31
CP06	AKR1C3
CP06	PLA2G1B
CP06	GRM5
CP06	CES1
CP06	PPARG
CP06	CES2
CP06	MMP12
CP06	SLC5A2
CP06	POLB
CP06	MMP13
CP06	PLA2G2A
CP06	PLA2G5
CP06	PLA2G10
CP06	BACE1
CP06	SERPINE1
CP06	KLK1
CP06	KLK2
CP06	RXRA
CP06	CHRNA7
CP06	SRC
CP06	CA2
CP06	CA1
CP06	CA3
CP06	CA6
CP06	CA13
CP06	CA5B
CP06	CA5A
CP06	KIT
CP06	KDR
CP06	FGFR1
CP06	MET
CP06	NQO2
CP06	HSD17B14
CP06	AKR1B1
CP06	BCHE
CP06	NOX4
CP06	CA9
CP06	IGF1R
CP06	INSR
CP06	CLK1
CP06	DYRK1B
CP06	CDK5R1 CDK5
CP06	ESRRA
CP06	ESRRB
CP06	HSD17B2
CP06	EDNRA
CP06	DYRK1A
CP06	SIRT2
CP06	IGFBP3
CP06	PTGER1
CP06	PTGER4
CP06	PTGER2
CP06	PTGER3
CP06	PIK3CB
CP06	CYP2C9
CP06	CYP3A4
CP06	PIK3CA
CP06	BCL2L1
CP06	F3
CP06	ADCY5
CP06	PGF
CP06	VEGFA
CP06	MMP2
CP06	YWHAG
CP06	CTSL
CP06	ALOX12
CP06	MMP3
CP06	APP
CP06	BCL2
CP06	VCP
CP06	LCK
CP06	SYK
CP06	WEE1
CP06	HNF4A
CP06	CDK4
CP06	CCNE1 CDK2
CP06	CCNE1 CDK3
CP06	AURKA
CP06	SNCA
CP06	ERN1
CP06	MAOA
CP06	MMP9
CP06	CDK1 CCNB1
CP07	CA7
CP07	CA12
CP07	CA4
CP07	CYP1B1
CP07	ADORA3
CP07	CYP19A1
CP07	ABCG2
CP07	HSD17B1
CP07	ADORA1
CP07	ESR2
CP07	ESR1
CP07	TAS2R31
CP07	ABCC1
CP07	MAOB
CP07	SHBG
CP07	CBR1
CP07	MMP13
CP07	MMP12
CP07	PTGS1
CP07	CA2
CP07	BACE1
CP07	AKR1C3
CP07	PLA2G1B
CP07	KLK1
CP07	KLK2
CP07	SRC
CP07	CA3
CP07	CA1
CP07	PPARG
CP07	CA6
CP07	CA5A
CP07	ABCB1
CP07	CHRNA7
CP07	BCHE
CP07	KDR
CP07	POLB
CP07	SERPINE1
CP07	PLA2G5
CP07	PLA2G10
CP07	APP
CP07	TERT
CP07	CES1
CP07	ACHE
CP07	KIT
CP07	NOX4
CP07	PLG
CP07	CES2
CP07	MET
CP07	CA13
CP07	CA5B
CP07	CA9
CP07	EZR
CP07	RXRA
CP07	AKR1B1
CP07	GRM2
CP07	GUSB
CP07	FGFR1
CP07	ALPG
CP07	MMP2
CP07	TOP1
CP07	MMP9
CP07	MMP14
CP07	SLC5A2
CP07	IGF1R
CP07	PIM1
CP07	LCK
CP07	PIM2
CP07	PIM3
CP07	DNMT1
CP07	ST3GAL3
CP07	FUT7
CP07	FUT4
CP07	STAT1
CP07	PDPK1
CP07	GRM5
CP07	MPI
CP07	FFAR1
CP07	RET
CP07	DUSP3
CP07	HSD17B2
CP07	CDK1 CCNB1
CP07	CCNE1 CDK2
CP07	NTRK1
CP07	AURKA
CP07	DYRK1A
CP07	PTPN1
CP07	ODC1
CP07	EDNRA
CP07	PARP1
CP07	ADCY5
CP07	TNKS2
CP07	TNKS
CP07	CDK2 CCNA1 CCNA2
CP07	ALPL
CP07	BCL2
CP07	GSK3B
CP07	MMP3
CP07	DNM1
CP07	ERN1
CP07	MMP8
CP08	GABRB3 GABRA3 GABRG2
CP08	GABRB3 GABRG2 GABRA1
CP08	GABRB3 GABRG2 GABRA5
CP08	GABRA2 GABRB3 GABRG2
CP08	PTGS2
CP08	TTR
CP08	FNTA FNTB
CP08	F2
CP08	PLAU
CP08	CTRB1
CP08	NCEH1
CP08	GABRG2 GABRB3 GABRA6
CP08	GABRB3 GABRA4 GABRG2
CP08	IDH1
CP08	CES1
CP08	CES2
CP08	ADORA3
CP08	GRM5
CP08	CTSL
CP08	MGLL
CP08	PSMB5
CP08	TSPO
CP08	CHRM4
CP08	CHRM2
CP08	CHRM1
CP08	CHRM3
CP08	EGFR
CP08	ADORA1
CP08	ADORA2A
CP08	HSD11B1
CP08	C1R
CP08	ACHE
CP08	LIPE
CP08	FKBP1A
CP08	CRHR1
CP08	ADORA2B
CP08	TMIGD3
CP08	CDK1
CP08	CACNA1C
CP08	PIM1
CP08	MMP2
CP08	KAT2B
CP08	CDK5R1 CDK5
CP08	GCK
CP08	KCNJ5 KCNJ3
CP08	KCNJ6 KCNJ3
CP08	BRD9
CP08	PDE5A
CP08	RAF1
CP08	CXCR2
CP08	MAPK14
CP08	PLA2G2A
CP08	GPBAR1
CP08	TRPA1
CP08	ECE1
CP08	MAPT
CP08	CASP3
CP08	APP
CP08	GRM4
CP08	PREP
CP08	IDO1
CP08	SNCA
CP08	STAT3
CP08	PRKCD
CP08	PRKCA
CP08	HSD17B2
CP08	GRM2
CP08	VCP
CP08	MEN1
CP08	PDE4D
CP08	HTR6
CP08	ABCG2
CP08	F2R
CP08	TYMS
CP08	METAP1
CP08	PSMB1
CP08	TLR9
CP08	DGAT1
CP08	CCNB3 CDK1 CCNB1 CCNB2
CP08	PDE7A
CP08	HSD17B1
CP08	GPR55
CP08	DHODH
CP08	MMP13
CP08	MMP9
CP08	MMP14
CP08	AURKA
CP08	ABL1
CP08	ADRA2A
CP08	ADRA2C
CP08	AVPR2
CP08	CTSS
CP08	PABPC1
CP08	LRRK2
CP08	FAAH
CP08	MAPK8
CP08	MPI
CP08	KCNN4
CP08	SMO
CP08	PHOSPHO1
CP09	GLI2
CP09	GLI1
CP09	CYP19A1
CP09	MTNR1A
CP09	MTNR1B
CP09	NQO2
CP09	HSD11B1
CP09	GRM1
CP09	PTPN2
CP09	ALOX5
CP09	ALDH1A1
CP09	DBF4 CDC7
CP09	P2RX7
CP09	SPHK2
CP09	HRH1
CP09	PTAFR
CP09	HLCS
CP09	CCR2
CP09	MAOB
CP09	EPHX2
CP09	OPRD1
CP09	OPRK1
CP09	CENPE
CP09	PIM1
CP09	PTGS2
CP09	PIM2
CP09	PIM3
CP09	CHRM2
CP09	CYP2C19
CP09	EPHX1
CP09	MAOA
CP09	KDR
CP09	PARP1
CP09	TEK
CP09	PLK1
CP09	BRD4
CP09	PSMB5
CP09	G6PD
CP09	CYP11B1
CP09	CYP11B2
CP09	CXCR3
CP09	ICMT
CP09	HPGD
CP09	FNTA FNTB
CP09	NAAA
CP09	ASAH1
CP09	EPHB4
CP09	BCHE
CP09	CHRM1
CP09	C5AR1
CP09	CHRM3
CP09	CTSK
CP09	CYP24A1
CP09	CYP27A1
CP09	ADH1A
CP09	ADH1B
CP09	ADH1C
CP09	HSP90AA1
CP09	AVPR2
CP09	CHRM5
CP09	CA7
CP09	MMP13
CP09	MMP1
CP09	MMP8
CP09	CA2
CP09	ACHE
CP09	CA1
CP09	ROCK2
CP09	PARP2
CP09	HTR2C
CP09	TUBB3
CP09	JAK2
CP09	ABCB1
CP09	ABL1
CP09	YES1
CP09	LCK
CP09	SRC
CP09	HDAC8
CP09	KCNA5
CP09	SLC6A15
CP09	AKT1
CP09	KCNH2
CP09	ABCG2
CP09	TRPM8
CP09	CHRNA4 CHRNB2
CP09	DRD1
CP09	CHRNA7
CP09	THRB
CP09	DRD2
CP09	DUSP3
CP09	ICAM1
CP09	CDC25A
CP09	SELE
CP09	HSD17B2
CP09	EGFR
CP09	GRM5
CP09	CTSL
CP09	CTSB
CP09	ALDH2
CP09	PGGT1B FNTA
CP10	ABCG2
CP10	AKR1B1
CP10	CYP1B1
CP10	OPRD1
CP10	KIT
CP10	OPRM1
CP10	NOX4
CP10	CA2
CP10	ALOX5
CP10	NOS2
CP10	PTGS2
CP10	ADORA1
CP10	ADORA2A
CP10	ADORA3
CP10	CA12
CP10	CA7
CP10	PLK1
CP10	TERT
CP10	APP
CP10	MET
CP10	ABCC1
CP10	PFKFB3
CP10	CA1
CP10	EGFR
CP10	SYK
CP10	SRC
CP10	FLT3
CP10	KDR
CP10	PLG
CP10	CA4
CP10	CDK1
CP10	MMP13
CP10	PARP1
CP10	ACHE
CP10	GSK3B
CP10	CAMK2B
CP10	PIK3CG
CP10	INSR
CP10	AURKB
CP10	ABCB1
CP10	PTK2
CP10	XDH
CP10	NEK2
CP10	ALK
CP10	BACE1
CP10	PIM1
CP10	TOP2A
CP10	F2
CP10	GLO1
CP10	CA3
CP10	PKN1
CP10	CSNK2A1
CP10	NEK6
CP10	APEX1
CP10	AKR1C2
CP10	AKR1C1
CP10	AKR1C4
CP10	AKR1A1
CP10	DRD4
CP10	PTPRS
CP10	MCL1
CP10	CA9
CP10	CDK2
CP10	MMP2
CP10	CDK5R1 CDK5
CP10	TOP1
CP10	ARG1
CP10	CA6
CP10	CA13
CP10	MMP9
CP10	IGF1R
CP10	CCNB3 CDK1 CCNB1 CCNB2
CP10	CYP19A1
CP10	MAOA
CP10	AXL
CP10	CYP1A1
CP10	AKT1
CP10	CYP1A2
CP10	MMP3
CP10	HSD17B2
CP10	ESR2
CP10	GPR35
CP10	AVPR2
CP10	AMY1A
CP10	GRK6
CP10	TYR
CP10	AHR
CP10	TNKS
CP10	PLA2G2A
CP10	CA14
CP10	IKBKB
CP10	PYGL
CP10	MMP12
CP10	AKR1C3
CP10	PDGFRB
CP10	RET
CP10	TUBB1
CP10	MYLK
CP10	MPG
CP10	MAPT
BX01	PPARG
BX01	PPARA
BX01	PPARD
BX01	FFAR1
BX01	FABP4
BX01	FABP3
BX01	PTGS1
BX01	SCD
BX01	FABP5
BX01	FAAH
BX01	TERT
BX01	FABP1
BX01	CNR1
BX01	PTPN1
BX01	PTPN2
BX01	ALOX5
BX01	POLB
BX01	PTGES
BX01	ESR2
BX01	LTB4R
BX01	PTPN6
BX01	HMGCR
BX01	CDC25A
BX01	HSD11B1
BX01	PTGER2
BX01	TOP1
BX01	PDE4D
BX01	CDC25B
BX01	SRD5A2
BX01	RORC
BX01	PTGS2
BX01	ALOX12
BX01	SLC22A12
BX01	NOS2
BX01	PGR
BX01	PTGER1
BX01	RXRB
BX01	CYP19A1
BX01	PTGIR
BX01	PLA2G1B
BX01	PTGDR2
BX01	HSD11B2
BX01	PTGER4
BX01	NR3C1
BX01	ADORA3
BX01	TRPV1
BX01	CD81
BX01	PRKCH
BX01	ESR1
BX01	FNTA FNTB
BX01	SERPINA6
BX01	SHBG
BX01	G6PD
BX01	CYP51A1
BX01	NR1H3
BX01	PTPRF
BX01	AR
BX01	CYP26B1
BX01	CYP26A1
BX01	SLC16A1
BX01	PTPN11
BX01	ACP1
BX01	NPC1L1
BX01	CYP17A1
BX01	NR3C2
BX01	PREP
BX01	IL6
BX01	GLUL
BX01	HTR2B
BX01	ADRA2B
BX01	MAPK14
BX01	MAPK1
BX01	PLA2G4A
BX01	EDNRA
BX01	FFAR4
BX01	MDM2
BX01	MAPK3
BX01	CES2
BX01	TRPM8
BX01	PSEN2 PSENEN NCSTN APH1A PSEN1 APH1B
BX01	AKR1B10
BX01	CMA1
BX01	CTSG
BX01	GRM2
BX01	HNF4A
BX01	ENPP2
BX01	GPBAR1
BX01	OXER1
BX01	PDE4A
BX01	BCHE
BX01	RBP4
BX01	IMPDH2
BX01	PTGDR
BX01	METAP1
BX01	MMP2
BX01	TOP2A
BX01	PTGES2
BX01	PRKAG1 PRKAB1 PRKAA2
BX01	PDE4B
BX01	ITGAL ICAM1 ITGB2
BX02	PPARG
BX02	PPARA
BX02	PPARD
BX02	FABP4
BX02	FABP3
BX02	FABP5
BX02	FAAH
BX02	TERT
BX02	FABP1
BX02	SCD
BX02	FFAR1
BX02	PTPN1
BX02	PTPN2
BX02	PTGS1
BX02	PTGES
BX02	PTPN6
BX02	CES2
BX02	PREP
BX02	RORC
BX02	AKR1B10
BX02	LTB4R
BX02	HSD11B1
BX02	POLB
BX02	ALOX5
BX02	CYP19A1
BX02	PTGS2
BX02	CNR1
BX02	HMGCR
BX02	PDE4D
BX02	PTPRF
BX02	NR1H3
BX02	PTGER2
BX02	PLA2G1B
BX02	PTGIR
BX02	CDC25A
BX02	CD81
BX02	PRKCH
BX02	TOP1
BX02	CDC25B
BX02	SERPINA6
BX02	SHBG
BX02	G6PD
BX02	CYP51A1
BX02	PTPN11
BX02	FNTA FNTB
BX02	ACP1
BX02	ADORA3
BX02	ESR2
BX02	TRPV1
BX02	NPC1L1
BX02	SIGMAR1
BX02	CYP17A1
BX02	AR
BX02	HSD11B2
BX02	NR3C1
BX02	SRD5A2
BX02	PTGER1
BX02	SLC6A3
BX02	MAPK3
BX02	PGR
BX02	PTGER4
BX02	BCHE
BX02	NR1I3
BX02	FFAR4
BX02	NOS2
BX02	TOP2A
BX02	ESR1
BX02	NR3C2
BX02	RORA
BX02	CHRM2
BX02	ACHE
BX02	SLC6A2
BX02	SLC6A4
BX02	CYP2C19
BX02	BACE1
BX02	NR1H4
BX02	CYP26B1
BX02	CYP26A1
BX02	HNF4A
BX02	SLC16A1
BX02	FABP2
BX02	IDO1
BX02	ALOX12
BX02	FDFT1
BX02	CMA1
BX02	CTSG
BX02	PTGER3
BX02	PTGDR2
BX02	PSEN2 PSENEN NCSTN APH1A PSEN1 APH1B
BX02	ENPP2
BX02	STS
BX02	SQLE
BX02	KEAP1
BX02	THRA
BX02	PDGFRB
BX02	THRB
BX02	ITGAL ICAM1 ITGB2
BX02	KDR
BX02	FGFR1
BX02	METAP1
BX03	SRD5A1
BX03	SRD5A2
BX03	CYP19A1
BX03	SERPINA6
BX03	SHBG
BX03	FABP1
BX03	CYP17A1
BX03	NR3C1
BX03	PGR
BX03	NR1I3
BX03	AR
BX03	NR3C2
BX03	NR1I2
BX03	SIGMAR1
BX03	HSD17B3
BX03	NPC1L1
BX03	ADORA3
BX03	MAPK3
BX03	CCR5
BX03	PTGS1
BX03	CTSD
BX03	TRPA1
BX03	HSD11B1
BX03	PTPN11
BX03	AKR1B10
BX03	PTPN1
BX03	PTPN2
BX03	BACE1
BX03	NOS2
BX03	PTGES
BX03	SLC6A3
BX03	CDC25A
BX03	FAAH
BX03	PRKCH
BX03	ESR1
BX03	ESR2
BX03	TRPV1
BX03	HSD11B2
BX03	CES1
BX03	ALOX5
BX03	FNTA FNTB
BX03	RORA
BX03	BCHE
BX03	PTPN6
BX03	IDO1
BX03	HMGCR
BX03	CYP51A1
BX03	CTSK
BX03	POLB
BX03	CYP2C9
BX03	NPY5R
BX03	HSD17B7
BX03	CES2
BX03	EPHX2
BX03	CXCR3
BX03	TBXA2R
BX03	DRD2
BX03	CCR2
BX03	TNF
BX03	FABP4
BX03	FABP3
BX03	FABP5
BX03	PPARD
BX03	SCN9A
BX03	GPR88
BX03	CETP
BX03	CNR1
BX03	MTNR1A
BX03	MTNR1B
BX03	KIF11
BX03	OXTR
BX03	SLC6A4
BX03	TACR1
BX03	REN
BX03	PARP1
BX03	G6PD
BX03	MDM2
BX03	ICMT
BX03	AVPR2
BX03	AVPR1A
BX03	EPHX1
BX03	PGGT1B FNTA
BX03	GRM5
BX03	PTPRF
BX03	PLA2G1B
BX03	ACP1
BX03	FLT1
BX03	PDGFRB
BX03	RET
BX03	ALOX5AP
BX03	KIT
BX03	HTR2A
BX03	HTR2C
BX03	MAPK10
BX03	HTR7
BX03	MAPK9
BX03	CRHR1
BX03	KCNH2
BX03	CCR1
BX03	GRM1
BX04	PTGS2
BX04	FAAH
BX04	HSD11B1
BX04	FABP4
BX04	FABP3
BX04	FABP5
BX04	PPARD
BX04	FABP1
BX04	NR1H3
BX04	CES2
BX04	PTPN1
BX04	PPARG
BX04	PTGER2
BX04	SCD
BX04	PTGES
BX04	PPARA
BX04	TERT
BX04	CYP19A1
BX04	PTPN6
BX04	PTPN2
BX04	NOS2
BX04	PTPRF
BX04	PLA2G1B
BX04	ACP1
BX04	PDE4D
BX04	CYP17A1
BX04	CA2
BX04	CNR1
BX04	PTGS1
BX04	RORC
BX04	TOP1
BX04	FFAR1
BX04	AR
BX04	MCL1
BX04	TRPV1
BX04	TOP2A
BX04	HSD11B2
BX04	HSD17B2
BX04	CA7
BX04	CA12
BX04	CA14
BX04	PTGIR
BX04	CD81
BX04	ALOX5
BX04	HMGCR
BX04	MGLL
BX04	SERPINA6
BX04	CYP51A1
BX04	NR3C1
BX04	PGR
BX04	BCL2
BX04	PREP
BX04	HRH3
BX04	HRH4
BX04	CDC7
BX04	LTB4R
BX04	ALOX5AP
BX04	AKR1C1
BX04	PTGDR2
BX04	CDC25B
BX04	HTR2B
BX04	HTR2A
BX04	HTR2C
BX04	RARG
BX04	RARB
BX04	RARA
BX04	RXRA
BX04	RXRG
BX04	PIK3CG
BX04	PI4KB
BX04	PI4KA
BX04	PIK3CA
BX04	CDC25A
BX04	NPC1L1
BX04	CRHR1
BX04	NR3C2
BX04	PSEN2 PSENEN NCSTN APH1A PSEN1 APH1B
BX04	ROCK2 ROCK1
BX04	ITK
BX04	NLRP3
BX04	PORCN
BX04	EPHX1
BX04	PFKFB3
BX04	KDR
BX04	PDE7A
BX04	STS
BX04	CA1
BX04	KIF11
BX04	CHUK
BX04	MAPKAPK2
BX04	SSTR4
BX04	HDAC6
BX04	JAK2
BX04	ROCK2
BX04	HDAC8
BX04	KDM4A
BX04	KDM4C
BX04	CSF1R
BX04	HDAC2
BX04	GRM5
BX05	ALOX5
BX05	HTR1A
BX05	HSD17B1
BX05	ERN1
BX05	PRKCZ
BX05	MPEG1
BX05	MMP13
BX05	MMP3
BX05	MMP7
BX05	PCNA
BX05	MMP9
BX05	LTA4H
BX05	AR
BX05	KDR
BX05	RORC
BX05	PDE5A
BX05	PDE3A
BX05	PDE3B
BX05	PIM1
BX05	ADAM17
BX05	ANPEP
BX05	MIF
BX05	EPHX2
BX05	ELANE
BX05	CDK5R1 CDK5
BX05	GRIA1
BX05	MAPK14
BX05	CHEK1
BX05	PRF1
BX05	WEE1
BX05	VCP
BX05	MMP8
BX05	SRC
BX05	NCOR2 HDAC3
BX05	HDAC11
BX05	HRH4
BX05	HDAC10
BX05	TRPM8
BX05	MMP16
BX05	MMP14
BX05	MMP12
BX05	KDM4A
BX05	KDM4C
BX05	PBRM1
BX05	ALDH2
BX05	PDE2A
BX05	SMARCA4
BX05	TTR
BX05	DYRK1A
BX05	CLK1
BX05	BRAF
BX05	DYRK1B
BX05	HDAC5
BX05	NOX4
BX05	NOX1
BX05	ABL1
BX05	MME
BX05	MTOR
BX05	PIK3CD
BX05	PRKDC
BX05	HCK
BX05	PIK3CG
BX05	PIK3CA
BX05	GRM2
BX05	CHRNA7
BX05	PARP1
BX05	CYP2C19
BX05	ROCK2
BX05	AKR1B1
BX05	CDK2
BX05	SLC1A3
BX05	PIK3CB
BX05	PI4KB
BX05	CDK4
BX05	PTK2
BX05	CLK4
BX05	CLK2
BX05	GPBAR1
BX05	PDGFRB
BX05	PDGFRA PDGFRB
BX05	CLK3
BX05	PDK1
BX05	SMARCA2
BX05	ALK
BX05	FGFR1
BX05	ESR1
BX05	LPL
BX05	LIPC
BX05	JAK3
BX05	ADRA1D
BX05	CYP3A4
BX05	PLA2G7
BX05	CYP17A1
BX05	LIPE
BX05	SLC27A4
BX05	SREBF2
BX05	PRKCA
BX05	PLK1
BX05	CDK1
BX05	AKR1B10
BX06	KDM4E
BX06	XDH
BX06	ALOX15
BX06	CDK1
BX06	ALOX12
BX06	GRK6
BX06	CYP19A1
BX06	HSD17B1
BX06	ABCB1
BX06	CA7
BX06	CA12
BX06	CA4
BX06	CYP1B1
BX06	AKR1B1
BX06	CDK5R1 CDK5
BX06	CA2
BX06	CCNB3 CDK1 CCNB1 CCNB2
BX06	CDK6
BX06	CA1
BX06	CA9
BX06	ABCG2
BX06	CBR1
BX06	ESR2
BX06	ESR1
BX06	PTGS2
BX06	ACHE
BX06	ADORA1
BX06	ADORA2A
BX06	PTPRS
BX06	AMY1A
BX06	FLT3
BX06	IKBKB
BX06	NTRK2
BX06	AR
BX06	TTR
BX06	NOX4
BX06	MAOA
BX06	SYK
BX06	GSK3B
BX06	ABCC1
BX06	CSNK2A1
BX06	CFTR
BX06	AKR1B10
BX06	TNKS2
BX06	TNKS
BX06	HSD17B2
BX06	TERT
BX06	BCHE
BX06	ADORA3
BX06	LCK
BX06	PFKFB3
BX06	PIM1
BX06	PARP1
BX06	ALOX5
BX06	CALM1
BX06	APP
BX06	NOS2
BX06	ARG1
BX06	GLO1
BX06	MMP9
BX06	MMP2
BX06	MMP12
BX06	CD38
BX06	TOP1
BX06	EGFR
BX06	SRC
BX06	NAE1
BX06	TYR
BX06	AHR
BX06	ESRRA
BX06	CYP1A1
BX06	KIT
BX06	OPRD1
BX06	AURKB
BX06	MAPT
BX06	TOP2A
BX06	INSR
BX06	MYLK
BX06	APEX1
BX06	PIK3CG
BX06	IGF1R
BX06	GPR35
BX06	PTPN1
BX06	KDR
BX06	PLK1
BX06	MET
BX06	ALK
BX06	AXL
BX06	ST6GAL1
BX06	SLC22A12
BX06	FYN
BX06	TACR2
BX06	PRKDC
BX06	MAPK3
BX06	BACE1
BX06	SIRT1
BX06	CA6
BX06	PLA2G2A
BX06	PLA2G4A
BX06	CXCR1
BX07	AKR1B1
BX07	ADORA1
BX07	TNF
BX07	IL2
BX07	XDH
BX07	PTGS2
BX07	RPS6KA3
BX07	EGFR
BX07	ACHE
BX07	NQO2
BX07	NMUR2
BX07	ADRA2A
BX07	ADRA2C
BX07	NOX4
BX07	ALDH2
BX07	FDFT1
BX07	CA2
BX07	CA12
BX07	MAPK14
BX07	HPRT1
BX07	ASNS
BX07	NEU2
BX07	CA13
BX07	IMPDH2
BX07	CD38
BX07	POLA1
BX07	P2RY1
BX07	POLB
BX07	POLG
BX07	EGLN1
BX07	CA1
BX07	CA9
BX07	ALOX5
BX07	MGAM
BX07	FPGS
BX07	ITPR1
BX07	POLD1
BX07	MAG
BX07	HK2
BX07	HK1
BX07	FGF2
BX07	KDM5A
BX07	KCNA3
BX07	AMY2A
BX07	CASP3
BX07	NEU4
BX07	KDM4D
BX07	KDM4C
BX07	SELP
BX07	GAA
BX07	P2RY4
BX07	YARS
BX07	P2RY2
BX07	P2RY6
BX07	FOLH1
BX07	MMP16
BX07	MMP1
BX07	MMP14
BX07	MMP8
BX07	FOLR1
BX07	GART
BX07	EIF4E
BX07	ABCB1
BX07	TYMS
BX07	F10
BX07	PTPN22
BX07	ADCY10
BX07	PIK3CA
BX07	SLC29A1
BX07	CASP6
BX07	CASP7
BX07	CASP8
BX07	CASP1
BX07	CASP2
BX07	SQLE
BX07	DOT1L
BX07	LGALS3
BX07	ANPEP
BX07	DHFR
BX07	NAALAD2
BX07	LAP3
BX07	CMA1
BX07	ERAP2
BX07	ERAP1
BX07	P2RY11
BX07	CA7
BX07	CA4
BX07	NPC1L1
BX07	PYGM
BX07	CAPN1
BX07	HDAC3
BX07	HDAC6
BX07	HDAC2
BX07	HDAC1
BX07	ENPEP
BX07	SIGMAR1
BX07	DRD2
BX07	ITGB1 ITGA4
BX07	ADAMTS5
BX07	NEU3
BX08	AR
BX08	HMGCR
BX08	CYP51A1
BX08	NPC1L1
BX08	NR1H3
BX08	CYP19A1
BX08	CYP17A1
BX08	RORC
BX08	ESR1
BX08	ESR2
BX08	SREBF2
BX08	SHBG
BX08	SLC6A2
BX08	CYP2C19
BX08	RORA
BX08	PTPN1
BX08	BCHE
BX08	SERPINA6
BX08	SLC6A4
BX08	CHRM2
BX08	VDR
BX08	ACHE
BX08	G6PD
BX08	NR1H2
BX08	GLRA1
BX08	CES2
BX08	PTGER1
BX08	PTGER2
BX08	HSD11B1
BX08	PTGES
BX08	CDC25A
BX08	PPARA
BX08	PPARD
BX08	DHCR7
BX08	SQLE
BX08	PTPN6
BX08	NR1I3
BX08	FDFT1
BX08	SIGMAR1
BX08	NOS2
BX08	NR3C1
BX08	PPARG
BX08	CDC25B
BX08	UGT2B7
BX08	HSD11B2
BX08	POLB
BX08	PREP
BX08	PTGER4
BX08	IDO1
BX08	DRD2
BX08	TBXAS1
BX08	ATP12A
BX08	MDM4
BX08	MDM2
BX08	PTGIR
BX08	DHCR7 EBP
BX08	FABP4
BX08	TERT
BX08	FABP3
BX08	FABP5
BX08	FABP1
BX08	ADORA3
BX08	MAPK3
BX08	PTPN11
BX08	AKR1B10
BX08	PRKCG
BX08	PRKCD
BX08	PRKCB
BX08	PRKCE
BX08	PRKCQ
BX08	PTPRF
BX08	PLA2G1B
BX08	ACP1
BX08	IGF1R
BX08	SRC
BX08	KDR
BX08	ALK
BX08	SCD
BX08	MGLL
BX08	BACE1
BX08	CCR1
BX08	TOP2A
BX08	GABBR1
BX08	BACE2
BX08	MAPK14
BX08	F11
BX08	PTGFR
BX08	PTGER3
BX08	PTGDR
BX08	TOP1
BX08	HIF1A
BX08	ACACB
BX08	PRKCH
BX08	PTPN2
BX08	TACR1
BX08	MTNR1A
BX08	MTNR1B
BX08	NPY5R
BX08	SLC22A6
BX08	MAP3K14
BX09	CA2
BX09	CA7
BX09	CA1
BX09	CA6
BX09	CA12
BX09	CA14
BX09	CA9
BX09	CA5A
BX09	CA5B
BX09	MAOB
BX09	AKR1B1
BX09	ALOX5
BX09	MMP9
BX09	MMP1
BX09	MMP2
BX09	PTPN1
BX09	CA13
BX09	CA3
BX09	APP
BX09	NFE2L2
BX09	STAT3
BX09	HSD11B1
BX09	ESR2
BX09	CA4
BX09	TLR4
BX09	MET
BX09	CYP1A1
BX09	CYP1A2
BX09	NQO2
BX09	CYP1B1
BX09	PTGS1
BX09	CPA1
BX09	EGFR
BX09	TTR
BX09	KDM4E
BX09	KDM3A
BX09	KDM6B
BX09	FTO
BX09	KDM4A
BX09	KDM4C
BX09	PTGS2
BX09	TUBB1
BX09	RELA
BX09	SLC16A1
BX09	TLR9
BX09	FYN
BX09	LCK
BX09	AKR1B10
BX09	ALOX15
BX09	PRKCE
BX09	F3
BX09	NOS2
BX09	NGFR
BX09	CCND1 CDK4
BX09	TUBB3
BX09	ABCB1
BX09	FBP1
BX09	ACE
BX09	REN
BX09	TOP2A
BX09	GLO1
BX09	KDM2A
BX09	TPMT
BX09	MAOA
BX09	BACE1
BX09	AHR
BX09	F2
BX09	CTNNB1
BX09	PARP1
BX09	SLC13A5
BX09	IKBKG IKBKB CHUK
BX09	AMPD3
BX09	ECE1
BX09	KMO
BX09	MME
BX09	ITGAL ICAM1 ITGB2
BX09	PTGDR2
BX09	MAPK8
BX09	SLC6A2
BX09	AKR1C4
BX09	OGA
BX09	MIF
BX09	DTYMK
BX09	AKR1C3
BX09	PTPN2
BX09	DYRK1B
BX09	ADA
BX09	ACLY
BX09	DAO
BX09	GSK3B
BX09	PYGL
BX09	PYGM
BX09	ALPL
BX09	EDNRA
BX09	MAPT
BX09	NOX4
BX09	ABCG2
BX09	AKR1C2
BX09	FOLH1
BX09	PTGES
BX10	PPARG
BX10	PPARA
BX10	PPARD
BX10	FABP4
BX10	FFAR1
BX10	PTGS1
BX10	FABP3
BX10	FABP5
BX10	SCD
BX10	FAAH
BX10	TERT
BX10	FABP1
BX10	CNR1
BX10	PTPN1
BX10	PTPN2
BX10	ALOX5
BX10	PTGES
BX10	LTB4R
BX10	POLB
BX10	PTPN6
BX10	ESR2
BX10	HSD11B1
BX10	CES2
BX10	RORC
BX10	TOP1
BX10	PTGER2
BX10	ALOX12
BX10	CDC25A
BX10	PTGS2
BX10	PTGIR
BX10	NOS2
BX10	PGR
BX10	PDE4D
BX10	SRD5A2
BX10	PTPRF
BX10	PTGER1
BX10	PLA2G1B
BX10	SLC22A12
BX10	ESR1
BX10	HMGCR
BX10	CDC25B
BX10	NR3C1
BX10	NR1H3
BX10	TRPV1
BX10	ADORA3
BX10	CD81
BX10	PRKCH
BX10	PTGDR2
BX10	RXRB
BX10	FNTA FNTB
BX10	PTPN11
BX10	SERPINA6
BX10	SHBG
BX10	G6PD
BX10	CYP51A1
BX10	HSD11B2
BX10	PTGER4
BX10	ACP1
BX10	ITGAL ICAM1 ITGB2
BX10	AKR1B10
BX10	SLC16A1
BX10	NPC1L1
BX10	CYP17A1
BX10	NR3C2
BX10	IMPDH2
BX10	CYP26B1
BX10	CYP26A1
BX10	CMA1
BX10	CTSG
BX10	FFAR4
BX10	IL6
BX10	GLUL
BX10	PSEN2 PSENEN NCSTN APH1A PSEN1 APH1B
BX10	HTR2B
BX10	ADRA2B
BX10	MAPK14
BX10	MAPK1
BX10	PLA2G4A
BX10	PREP
BX10	GRM2
BX10	AR
BX10	ENPP2
BX10	EDNRA
BX10	MDM2
BX10	HNF4A
BX10	DAGLA
BX10	MAPK3
BX10	RORB
BX10	RBP4
BX10	OXER1
BX10	EPHX1
BX10	TRPM8
BX10	BCHE
BX10	PRKAG1 PRKAB1 PRKAA2
BX10	ALOX15
BX10	TOP2A
BX10	THRA
BX10	THRB
BX10	GCGR
BX10	MMP2
BX11	AR
BX11	NPC1L1
BX11	HMGCR
BX11	CYP51A1
BX11	CYP19A1
BX11	NR1H3
BX11	CYP17A1
BX11	RORC
BX11	ESR1
BX11	ESR2
BX11	SHBG
BX11	SREBF2
BX11	ACHE
BX11	CYP2C19
BX11	PTPN1
BX11	SLC6A2
BX11	BCHE
BX11	RORA
BX11	SERPINA6
BX11	SLC6A4
[truncated: 32,073 more rows]
