# Supplementary material for: Network Pharmacology Study and Experimental Validation of Yiqi Huayu Decoction Inducing Ferroptosis in Gastric Cancer
Source: Front Oncol. 2022 Feb 14;12:820059. doi: 10.3389/fonc.2022.820059 (PMC8883049; doi:10.3389/fonc.2022.820059)
Supplement: Supplementary file 8 [file Table_3.xlsx]

## Sheet: Sheet1
TERM	TYPE
CP01	CP
CP02	CP
CP03	CP
CP04	CP
CP05	CP
CP06	CP
CP07	CP
CP08	CP
CP09	CP
CP10	CP
BX01	BX
BX02	BX
BX03	BX
BX04	BX
BX05	BX
BX06	BX
BX07	BX
BX08	BX
BX09	BX
BX10	BX
BX11	BX
BX12	BX
BX13	BX
BX14	BX
BX15	BX
BX16	BX
BX17	BX
BX18	BX
BX19	BX
BX20	BX
MX01	MX
MX02	MX
MX03	MX
MX04	MX
MX05	MX
MX06	MX
MX07	MX
MX08	MX
MX09	MX
MX10	MX
MX11	MX
MX12	MX
MX13	MX
MX14	MX
MX15	MX
MX16	MX
MX17	MX
MX18	MX
MX19	MX
MX20	MX
MX21	MX
MX22	MX
MX24	MX
MX25	MX
MX27	MX
MX28	MX
MX29	MX
MX30	MX
SR01	SR
SR02	SR
SR03	SR
SR04	SR
SR05	SR
SR06	SR
SR07	SR
SR08	SR
SR09	SR
SR10	SR
SR11	SR
SR12	SR
SR13	SR
SR14	SR
SR15	SR
SR16	SR
SR17	SR
SR18	SR
SR19	SR
SR20	SR
SR21	SR
SR22	SR
SR23	SR
SR24	SR
SR25	SR
SR26	SR
SR27	SR
SR28	SR
SR29	SR
SR30	SR
SR32	SR
SR33	SR
SR34	SR
SR35	SR
SR36	SR
SR38	SR
SR39	SR
SR40	SR
SR41	SR
SR42	SR
SR43	SR
SR44	SR
SR45	SR
SR46	SR
SR47	SR
SR48	SR
SR49	SR
SR50	SR
SR51	SR
SR52	SR
SR53	SR
SR54	SR
BZ01	BZ
BZ02	BZ
BZ03	BZ
BZ04	BZ
BZ05	BZ
BZ06	BZ
BZ07	BZ
BZ08	BZ
BZ09	BZ
BZ10	BZ
BZ11	BZ
BZ12	BZ
BZ13	BZ
BZ14	BZ
BZ15	BZ
BZ16	BZ
FL01	FL
FL02	FL
FL03	FL
FL04	FL
FL05	FL
FL06	FL
FL07	FL
FL08	FL
FL09	FL
FL10	FL
FL11	FL
FL12	FL
FL13	FL
FL14	FL
FL15	FL
FL16	FL
SSC01	SSC
SSC02	SSC
SSC03	SSC
SSC04	SSC
SSC05	SSC
SSC06	SSC
SSC07	SSC
BS01	BS
BS02	BS
BS03	BS
BS04	BS
BS05	BS
BS06	BS
BS07	BS
BS09	BS
BS10	BS
BS11	BS
BS12	BS
BS13	BS
BS14	BS
BS15	BS
DG01	DG
DG02	DG
DG03	DG
DG04	DG
DG05	DG
DG06	DG
DG07	DG
DG08	DG
DG09	DG
DG10	DG
DG11	DG
DG12	DG
DG13	DG
DG14	DG
DG15	DG
DG16	DG
DG17	DG
DG18	DG
DG19	DG
DG20	DG
DG21	DG
DG22	DG
DS01	DS
DS02	DS
DS03	DS
DS04	DS
DS05	DS
DS06	DS
DS08	DS
DS09	DS
DS10	DS
DS11	DS
DS12	DS
DS13	DS
DS14	DS
DS15	DS
DS16	DS
DS17	DS
DS18	DS
DS20	DS
DS21	DS
DS22	DS
DS23	DS
DS24	DS
DS25	DS
DS26	DS
DS27	DS
EZ01	EZ
EZ02	EZ
EZ03	EZ
EZ04	EZ
EZ05	EZ
EZ06	EZ
EZ07	EZ
EZ08	EZ
EZ09	EZ
EZ10	EZ
EZ11	EZ
EZ12	EZ
EZ13	EZ
EZ14	EZ
EZ15	EZ
EZ16	EZ
EZ17	EZ
EZ18	EZ
EZ19	EZ
EZ20	EZ
EZ21	EZ
HQ01	HQ
HQ02	HQ
HQ03	HQ
HQ04	HQ
HQ05	HQ
HQ06	HQ
HQ07	HQ
HQ08	HQ
HQ09	HQ
HQ10	HQ
HQ11	HQ
HQ12	HQ
HQ13	HQ
HQ14	HQ
HQ15	HQ
HQ16	HQ
HQ17	HQ
HQ18	HQ
HQ19	HQ
HQ20	HQ
HQ21	HQ
HQ22	HQ
HQ23	HQ
SL01	SL
SL02	SL
SL03	SL
SL04	SL
SL05	SL
SL06	SL
SL07	SL
SL08	SL
SL09	SL
SL10	SL
SJC01	SJC
SJC02	SJC
SJC03	SJC
SJC04	SJC
GC01	GC
GC02	GC
GC03	GC
GC04	GC
GC05	GC
GC06	GC
GC07	GC
GC08	GC
GC09	GC
GC10	GC
GC11	GC
GC12	GC
GC13	GC
GC14	GC
GC15	GC
GC16	GC
GC17	GC
GC18	GC
GC19	GC
GC20	GC
GC21	GC
GC22	GC
GC23	GC
GC24	GC
GC25	GC
GC26	GC
GC28	GC
GC29	GC
GC30	GC
GC31	GC
GC32	GC
GC33	GC
GC34	GC
GC35	GC
GC36	GC
GC37	GC
GC38	GC
GC39	GC
GC40	GC
GC41	GC
GC42	GC
GC43	GC
GC44	GC
GC45	GC
GC46	GC
GC47	GC
GC48	GC
GC49	GC
GC50	GC
GC51	GC
GC52	GC
GC53	GC
GC54	GC
GC55	GC
GC56	GC
GC57	GC
GC58	GC
GC59	GC
GC60	GC
GC61	GC
GC62	GC
GC63	GC
GC64	GC
GC65	GC
GC66	GC
GC67	GC
GC68	GC
GC69	GC
GC70	GC
GC71	GC
GC72	GC
GC73	GC
GC74	GC
GC75	GC
GC76	GC
GC77	GC
GC78	GC
GC79	GC
GC80	GC
GC81	GC
GC82	GC
GC83	GC
PPARA	GENE
CNR2	GENE
ACHE	GENE
FAAH	GENE
TRPV1	GENE
AR	GENE
CYP19A1	GENE
ESR1	GENE
CHRM2	GENE
SLC6A2	GENE
SLC6A4	GENE
CYP2C19	GENE
BCHE	GENE
PTPN1	GENE
NR1I3	GENE
SLC5A7	GENE
PTGS1	GENE
NR1H3	GENE
RORC	GENE
SREBF2	GENE
NPC1L1	GENE
ESR2	GENE
CTSD	GENE
SHBG	GENE
CYP17A1	GENE
HMGCR	GENE
CYP51A1	GENE
PTPN2	GENE
SRD5A1	GENE
SRD5A2	GENE
NR3C2	GENE
NR3C1	GENE
PGR	GENE
SERPINA6	GENE
SIGMAR1	GENE
NR1I2	GENE
HSD17B3	GENE
FABP1	GENE
RBP4	GENE
PTPN6	GENE
SQLE	GENE
UGT2B7	GENE
FABP4	GENE
CNR1	GENE
PPARG	GENE
TERT	GENE
FABP3	GENE
FABP5	GENE
PPARD	GENE
LSS	GENE
CES1	GENE
SCD	GENE
CES2	GENE
PREP	GENE
PTGES	GENE
TRPA1	GENE
TOP1	GENE
RORA	GENE
POLB	GENE
CCR5	GENE
PDE4D	GENE
PTPRF	GENE
HSD11B1	GENE
PLA2G1B	GENE
CDC25B	GENE
ACP1	GENE
G6PD	GENE
AKR1B10	GENE
PTGER2	GENE
FNTA FNTB	GENE
PTGER1	GENE
FFAR1	GENE
CD81	GENE
ALOX5	GENE
SLC6A3	GENE
ADORA3	GENE
MAPK3	GENE
PRKCH	GENE
HSD11B2	GENE
CDC25A	GENE
PTPN11	GENE
ADORA1	GENE
ADORA2A	GENE
SPHK2	GENE
PLA2G4A	GENE
SPHK1	GENE
HTR2B	GENE
RXRB	GENE
ADRA2B	GENE
RARG	GENE
RXRG	GENE
RARB	GENE
RARA	GENE
RXRA	GENE
MAPK14	GENE
RORB	GENE
MAPK1	GENE
NR1H2	GENE
NOS2	GENE
BACE1	GENE
SHH	GENE
ADRA2A	GENE
ADRA2C	GENE
CHRM1	GENE
HTR2C	GENE
PTGS2	GENE
TACR2	GENE
CHRM3	GENE
ADRB3	GENE
HTR2A	GENE
MAOA	GENE
KDM1A	GENE
S1PR5	GENE
S1PR4	GENE
S1PR3	GENE
S1PR1	GENE
THRB	GENE
IGF1R	GENE
KIF11	GENE
PTGFR	GENE
KCNH2	GENE
AHR	GENE
CYP1A2	GENE
THRA	GENE
SLC18A2	GENE
TYR	GENE
DUSP3	GENE
ALOX15	GENE
TTR	GENE
ALOX12	GENE
LTB4R	GENE
HRH1	GENE
PTGER3	GENE
CXCR3	GENE
RCOR1 KDM1A	GENE
TAAR1	GENE
CHRNA4 CHRNB2	GENE
S1PR2	GENE
ACACB	GENE
MAOB	GENE
OPRL1	GENE
SRC	GENE
KDR	GENE
HDAC1	GENE
ALK	GENE
GPR55	GENE
GPR18	GENE
ENPP2	GENE
HAO1	GENE
HTR6	GENE
MIF	GENE
SLC13A5	GENE
SLC5A2	GENE
IDO1	GENE
FYN	GENE
TYMS	GENE
PTK2	GENE
ALOX5AP	GENE
DRD2	GENE
FDFT1	GENE
CXCL8	GENE
SLC22A6	GENE
PLG	GENE
F2	GENE
PLAU	GENE
CYP11B2	GENE
CTSG	GENE
TBXAS1	GENE
HPGDS	GENE
CTSC	GENE
CTSK	GENE
CTSS	GENE
CTSV	GENE
CTSL	GENE
CTSB	GENE
LRRK2	GENE
NAAA	GENE
KLKB1	GENE
ALDH3A1	GENE
CTSH	GENE
CTSF	GENE
MGLL	GENE
CYP11B1	GENE
GRM5	GENE
CA12	GENE
CA9	GENE
TNKS2	GENE
CA1	GENE
GSK3B	GENE
JAK3	GENE
JAK2	GENE
CCNE2 CDK2 CCNE1	GENE
CXCR2	GENE
FKBP1A	GENE
RGS4	GENE
MPO	GENE
ADORA2B	GENE
MAPK10	GENE
TLR4	GENE
TLR9	GENE
CA7	GENE
NOTUM	GENE
GRM4	GENE
MMP2	GENE
DRD1	GENE
DRD3	GENE
OPRD1	GENE
CYP2D6	GENE
CYP2C9	GENE
CYP3A4	GENE
ACE	GENE
EGFR	GENE
PDE10A	GENE
GABRB3 GABRG2 GABRA5	GENE
CTRB1	GENE
PABPC1	GENE
PIK3CD PIK3R1	GENE
GALR3	GENE
ALDH1A1	GENE
TSPO	GENE
GABRA2 GABRB2 GABRG2	GENE
METAP1	GENE
HMOX1	GENE
HTT	GENE
GABRB3 GABRA3 GABRG2	GENE
GABRB3 GABRG2 GABRA1	GENE
GABRA2 GABRB3 GABRG2	GENE
PSMB1	GENE
CHRM5	GENE
GCK	GENE
PSEN2 PSENEN NCSTN APH1A PSEN1 APH1B	GENE
GRM2	GENE
CA2	GENE
NQO2	GENE
ATP12A	GENE
VDR	GENE
GLRA1	GENE
DHCR7	GENE
PTGER4	GENE
MDM4	GENE
MDM2	GENE
PTGIR	GENE
DHCR7 EBP	GENE
PRKCG	GENE
PRKCD	GENE
PRKCB	GENE
PRKCE	GENE
PRKCQ	GENE
CCR1	GENE
TOP2A	GENE
GABBR1	GENE
BACE2	GENE
F11	GENE
PTGDR	GENE
HIF1A	GENE
TACR1	GENE
MTNR1A	GENE
MTNR1B	GENE
NPY5R	GENE
MAP3K14	GENE
ABCC1	GENE
HSD17B1	GENE
CA4	GENE
CYP1B1	GENE
CBR1	GENE
ABCG2	GENE
TAS2R31	GENE
AKR1C3	GENE
MMP12	GENE
MMP13	GENE
PLA2G2A	GENE
PLA2G5	GENE
PLA2G10	GENE
SERPINE1	GENE
KLK1	GENE
KLK2	GENE
CHRNA7	GENE
CA3	GENE
CA6	GENE
CA13	GENE
CA5B	GENE
CA5A	GENE
KIT	GENE
FGFR1	GENE
MET	GENE
HSD17B14	GENE
AKR1B1	GENE
NOX4	GENE
INSR	GENE
CLK1	GENE
DYRK1B	GENE
CDK5R1 CDK5	GENE
ESRRA	GENE
ESRRB	GENE
HSD17B2	GENE
EDNRA	GENE
DYRK1A	GENE
SIRT2	GENE
IGFBP3	GENE
PIK3CB	GENE
PIK3CA	GENE
BCL2L1	GENE
F3	GENE
ADCY5	GENE
PGF	GENE
VEGFA	GENE
YWHAG	GENE
MMP3	GENE
APP	GENE
BCL2	GENE
VCP	GENE
LCK	GENE
SYK	GENE
WEE1	GENE
HNF4A	GENE
CDK4	GENE
CCNE1 CDK2	GENE
CCNE1 CDK3	GENE
AURKA	GENE
SNCA	GENE
ERN1	GENE
MMP9	GENE
CDK1 CCNB1	GENE
ABCB1	GENE
EZR	GENE
GUSB	GENE
ALPG	GENE
MMP14	GENE
PIM1	GENE
PIM2	GENE
PIM3	GENE
DNMT1	GENE
ST3GAL3	GENE
FUT7	GENE
FUT4	GENE
STAT1	GENE
PDPK1	GENE
MPI	GENE
RET	GENE
NTRK1	GENE
ODC1	GENE
PARP1	GENE
TNKS	GENE
CDK2 CCNA1 CCNA2	GENE
ALPL	GENE
DNM1	GENE
MMP8	GENE
NCEH1	GENE
GABRG2 GABRB3 GABRA6	GENE
GABRB3 GABRA4 GABRG2	GENE
IDH1	GENE
PSMB5	GENE
CHRM4	GENE
C1R	GENE
LIPE	GENE
CRHR1	GENE
TMIGD3	GENE
CDK1	GENE
CACNA1C	GENE
KAT2B	GENE
KCNJ5 KCNJ3	GENE
KCNJ6 KCNJ3	GENE
BRD9	GENE
PDE5A	GENE
RAF1	GENE
GPBAR1	GENE
ECE1	GENE
MAPT	GENE
CASP3	GENE
STAT3	GENE
PRKCA	GENE
MEN1	GENE
F2R	GENE
DGAT1	GENE
CCNB3 CDK1 CCNB1 CCNB2	GENE
PDE7A	GENE
DHODH	GENE
ABL1	GENE
AVPR2	GENE
MAPK8	GENE
KCNN4	GENE
SMO	GENE
PHOSPHO1	GENE
GLI2	GENE
GLI1	GENE
GRM1	GENE
DBF4 CDC7	GENE
P2RX7	GENE
PTAFR	GENE
HLCS	GENE
CCR2	GENE
EPHX2	GENE
OPRK1	GENE
CENPE	GENE
EPHX1	GENE
TEK	GENE
PLK1	GENE
BRD4	GENE
ICMT	GENE
HPGD	GENE
ASAH1	GENE
EPHB4	GENE
C5AR1	GENE
CYP24A1	GENE
CYP27A1	GENE
ADH1A	GENE
ADH1B	GENE
ADH1C	GENE
HSP90AA1	GENE
MMP1	GENE
ROCK2	GENE
PARP2	GENE
TUBB3	GENE
YES1	GENE
HDAC8	GENE
KCNA5	GENE
SLC6A15	GENE
AKT1	GENE
TRPM8	GENE
ICAM1	GENE
SELE	GENE
ALDH2	GENE
PGGT1B FNTA	GENE
OPRM1	GENE
PFKFB3	GENE
FLT3	GENE
CAMK2B	GENE
PIK3CG	GENE
AURKB	GENE
XDH	GENE
NEK2	GENE
GLO1	GENE
PKN1	GENE
CSNK2A1	GENE
NEK6	GENE
APEX1	GENE
AKR1C2	GENE
AKR1C1	GENE
AKR1C4	GENE
AKR1A1	GENE
DRD4	GENE
PTPRS	GENE
MCL1	GENE
CDK2	GENE
ARG1	GENE
AXL	GENE
CYP1A1	GENE
GPR35	GENE
AMY1A	GENE
GRK6	GENE
CA14	GENE
IKBKB	GENE
PYGL	GENE
PDGFRB	GENE
TUBB1	GENE
MYLK	GENE
MPG	GENE
SLC22A12	GENE
PTGDR2	GENE
CYP26B1	GENE
CYP26A1	GENE
SLC16A1	GENE
IL6	GENE
GLUL	GENE
FFAR4	GENE
CMA1	GENE
OXER1	GENE
PDE4A	GENE
IMPDH2	GENE
PTGES2	GENE
PRKAG1 PRKAB1 PRKAA2	GENE
PDE4B	GENE
ITGAL ICAM1 ITGB2	GENE
NR1H4	GENE
FABP2	GENE
STS	GENE
KEAP1	GENE
HSD17B7	GENE
TBXA2R	GENE
TNF	GENE
SCN9A	GENE
GPR88	GENE
CETP	GENE
OXTR	GENE
REN	GENE
AVPR1A	GENE
FLT1	GENE
HTR7	GENE
MAPK9	GENE
HRH3	GENE
HRH4	GENE
CDC7	GENE
PI4KB	GENE
PI4KA	GENE
ROCK2 ROCK1	GENE
ITK	GENE
NLRP3	GENE
PORCN	GENE
CHUK	GENE
MAPKAPK2	GENE
SSTR4	GENE
HDAC6	GENE
KDM4A	GENE
KDM4C	GENE
CSF1R	GENE
HDAC2	GENE
HTR1A	GENE
PRKCZ	GENE
MPEG1	GENE
MMP7	GENE
PCNA	GENE
LTA4H	GENE
PDE3A	GENE
PDE3B	GENE
ADAM17	GENE
ANPEP	GENE
ELANE	GENE
GRIA1	GENE
CHEK1	GENE
PRF1	GENE
NCOR2 HDAC3	GENE
HDAC11	GENE
HDAC10	GENE
MMP16	GENE
PBRM1	GENE
PDE2A	GENE
SMARCA4	GENE
BRAF	GENE
HDAC5	GENE
NOX1	GENE
MME	GENE
MTOR	GENE
PIK3CD	GENE
PRKDC	GENE
HCK	GENE
SLC1A3	GENE
CLK4	GENE
CLK2	GENE
PDGFRA PDGFRB	GENE
CLK3	GENE
PDK1	GENE
SMARCA2	GENE
LPL	GENE
LIPC	GENE
ADRA1D	GENE
PLA2G7	GENE
SLC27A4	GENE
KDM4E	GENE
CDK6	GENE
NTRK2	GENE
CFTR	GENE
CALM1	GENE
CD38	GENE
NAE1	GENE
ST6GAL1	GENE
SIRT1	GENE
CXCR1	GENE
IL2	GENE
RPS6KA3	GENE
NMUR2	GENE
HPRT1	GENE
ASNS	GENE
NEU2	GENE
POLA1	GENE
P2RY1	GENE
POLG	GENE
EGLN1	GENE
MGAM	GENE
FPGS	GENE
ITPR1	GENE
POLD1	GENE
MAG	GENE
HK2	GENE
HK1	GENE
FGF2	GENE
KDM5A	GENE
KCNA3	GENE
AMY2A	GENE
NEU4	GENE
KDM4D	GENE
SELP	GENE
GAA	GENE
P2RY4	GENE
YARS	GENE
P2RY2	GENE
P2RY6	GENE
FOLH1	GENE
FOLR1	GENE
GART	GENE
EIF4E	GENE
F10	GENE
PTPN22	GENE
ADCY10	GENE
SLC29A1	GENE
CASP6	GENE
CASP7	GENE
CASP8	GENE
CASP1	GENE
CASP2	GENE
DOT1L	GENE
LGALS3	GENE
DHFR	GENE
NAALAD2	GENE
LAP3	GENE
ERAP2	GENE
ERAP1	GENE
P2RY11	GENE
PYGM	GENE
CAPN1	GENE
HDAC3	GENE
ENPEP	GENE
ITGB1 ITGA4	GENE
ADAMTS5	GENE
NEU3	GENE
NFE2L2	GENE
CPA1	GENE
KDM3A	GENE
KDM6B	GENE
FTO	GENE
RELA	GENE
NGFR	GENE
CCND1 CDK4	GENE
FBP1	GENE
KDM2A	GENE
TPMT	GENE
CTNNB1	GENE
IKBKG IKBKB CHUK	GENE
AMPD3	GENE
KMO	GENE
OGA	GENE
DTYMK	GENE
ADA	GENE
ACLY	GENE
DAO	GENE
DAGLA	GENE
GCGR	GENE
AGTR1	GENE
SAE1 UBA2	GENE
GIPR	GENE
GRIK1	GENE
GRIK2	GENE
GCG	GENE
GLP1R	GENE
AMPD1	GENE
HCAR2	GENE
HAO2	GENE
LDHA	GENE
LDHB	GENE
EDNRB	GENE
CCR9	GENE
TDP2	GENE
MALT1	GENE
MAP2K1	GENE
AMPD2	GENE
BCL2L2	GENE
BCL2A1	GENE
NUDT1	GENE
CDC25C	GENE
PTPRC	GENE
UPP1	GENE
TTL	GENE
METAP2	GENE
DUSP1	GENE
P2RX3	GENE
SLC5A1	GENE
FASN	GENE
MC4R	GENE
MC1R	GENE
MC5R	GENE
BRD2	GENE
BRD3	GENE
PLA2G2C	GENE
CHRND	GENE
XIAP	GENE
GALR1	GENE
GALR2	GENE
MLNR	GENE
LNPEP	GENE
MC3R	GENE
BIRC3	GENE
PDYN	GENE
CBX7	GENE
NTSR2	GENE
NTSR1	GENE
HLA-DRB1	GENE
NPY4R	GENE
DPP4	GENE
CCKBR	GENE
ACKR3	GENE
HLA-A	GENE
TACR3	GENE
CXCR4	GENE
FURIN	GENE
TRHR	GENE
FPR2	GENE
IL1B	GENE
CBX4	GENE
GHRL	GENE
GHSR	GENE
ITGA4	GENE
FAP	GENE
HDAC4	GENE
CCNA2	GENE
NPFFR2	GENE
SHC1	GENE
NPFFR1	GENE
SORT1	GENE
SIRT3	GENE
MMP17	GENE
MLX	GENE
BIRC2	GENE
STAT6	GENE
PTK2B	GENE
CAPN2	GENE
PIN1	GENE
NR1D1	GENE
RPS6KA2	GENE
PDF	GENE
HSP90AB1	GENE
PDGFRA	GENE
GRB2	GENE
CPT1A	GENE
SCD5	GENE
SOAT1	GENE
PLA2G2D	GENE
GYS1	GENE
TRPM2	GENE
KCNK2	GENE
PAM	GENE
TGFBR1	GENE
EHMT2	GENE
NR4A1	GENE
KDM5C	GENE
CPB1	GENE
LIPG	GENE
PSEN1	GENE
CTSA	GENE
SGK1	GENE
CDA	GENE
ADK	GENE
TK1	GENE
HSPA8	GENE
TYMP	GENE
GAPDH	GENE
AHCY	GENE
HSPA5	GENE
PNP	GENE
EHMT1	GENE
CDC42	GENE
RAC1	GENE
FUCA1	GENE
RNASE2	GENE
RNASE1	GENE
SETD7	GENE
GBA	GENE
SRM	GENE
HEXA	GENE
HEXB	GENE
PYGB	GENE
GGH	GENE
TK2	GENE
PDCD4	GENE
OGT	GENE
SI	GENE
SETD2	GENE
CARM1	GENE
PRMT1	GENE
GRK1	GENE
LGALS9	GENE
MARS	GENE
PTPRB	GENE
JMJD1C	GENE
PRKACA	GENE
PRSS1	GENE
CTRC	GENE
XPO1	GENE
CYP2A6	GENE
CHRNA3 CHRNB4	GENE
QPCT	GENE
MST1R	GENE
GABRA1	GENE
GABRA5	GENE
CEL	GENE
ABCC9	GENE
KCNJ11 ABCC9	GENE
HTR3A	GENE
CCR8	GENE
NOS1	GENE
NOS3	GENE
TNNC1 TNNT2 TNNI3	GENE
TDO2	GENE
MAP3K11	GENE
MAP3K9	GENE
ROCK1	GENE
BIRC5	GENE
FEN1	GENE
GRIN1 GRIN2B	GENE
GRIN2A GRIN1	GENE
ADRA1A	GENE
ADRA1B	GENE
SCARB1	GENE
ERBB2	GENE
EPAS1	GENE
FADS1	GENE
RAPGEF4	GENE
JUN	GENE
CACNA1B	GENE
DNTT	GENE
TRPV4	GENE
CREBBP	GENE
PCSK7	GENE
KDM5B	GENE
PTPRG	GENE
RPA1	GENE
HSPA1A	GENE
PPP1CA	GENE
JAK1	GENE
TYK2	GENE
CCR4	GENE
TNNI3K	GENE
PDE7B	GENE
BRPF1	GENE
CCNC CDK8	GENE
PPIA	GENE
USP10	GENE
USP13	GENE
FGFR3	GENE
HSP90B1	GENE
CCND3 CDK6	GENE
ADH4	GENE
TPO	GENE
UTS2R	GENE
TRPV3	GENE
IL6ST	GENE
AOC3	GENE
KCNE1 KCNQ1	GENE
JAK3 JAK1	GENE
F2RL3	GENE
MKNK1	GENE
STK3	GENE
STK26	GENE
HTR4	GENE
PRMT3	GENE
PDE9A	GENE
PER2	GENE
HRH2	GENE
MAPK11	GENE
RASGRP1	GENE
LIPA	GENE
DUT	GENE
SLC18A3	GENE
EIF2AK1	GENE
ABHD6	GENE
SLC10A2	GENE
SCN5A	GENE
NPY2R	GENE
EZH2	GENE
BRS3	GENE
PGGT1B	GENE
RHOA	GENE
CDK8	GENE
HSF1	GENE
SLC10A1	GENE
ITGAV ITGB3	GENE
PLCG1	GENE
UBLCP1	GENE
CDC45	GENE
PLA2G6	GENE
VCAM1	GENE
GABRA3	GENE
GABRA2	GENE
CDK9 CCNT1	GENE
HCRTR1	GENE
CSNK1D	GENE
ADRB1	GENE
ACPP	GENE
TTK	GENE
GABRA1 GABRB2 GABRG2	GENE
GABBR2 GABBR1	GENE
ESRRG	GENE
NPEPPS	GENE
CHRNB1 CHRNA1 CHRNG CHRND	GENE
CHRNA3	GENE
PMM2	GENE
DRD5	GENE
EIF2AK2	GENE
MDH2	GENE
PKM	GENE
HCRTR2	GENE
SCN2A	GENE
SCN10A	GENE
CHRNA4	GENE
KCNN1	GENE
KCNN3	GENE
KCNN2	GENE
TLR8	GENE
MCHR1	GENE
EPHA4	GENE
KMT5A	GENE
PRCP	GENE
TNK2	GENE
CASR	GENE
LYPLA2	GENE
MAP3K8	GENE
DNMT3A	GENE
PAOX	GENE
PARP10	GENE
LIMK2	GENE
SLC9A1	GENE
SLC6A9	GENE
HIPK1	GENE
PDE6D	GENE
NAMPT	GENE
GSK3A	GENE
GRIA2	GENE
GRIN2B	GENE
CALCRL RAMP1	GENE
INCENP AURKB	GENE
CCND3 CCND1 CDK4 CCND2	GENE
LYPLA1	GENE
PDE4C	GENE
EBP	GENE
C3AR1	GENE
CACNA2D1	GENE
CALCRL	GENE
PPID	GENE
PPIB	GENE
PPIG	GENE
NOD1	GENE
NOD2	GENE
RASGRP3	GENE
GPR119	GENE
NPY1R	GENE
NTRK3	GENE
LDLR	GENE
PLEC	GENE
BDKRB1	GENE
TGM2	GENE
NISCH	GENE
EGLN3	GENE
F13A1	GENE
CDK5	GENE
EP300	GENE
GSR	GENE
GABRA3 GABRB2 GABRG2	GENE
RGS8	GENE
TRPC6	GENE
TRPC3	GENE
TNFRSF1A	GENE
ULK2	GENE
ULK1	GENE
P2RY12	GENE
ACACA	GENE
CDK7 CCNH	GENE
CCNA2 CDK2	GENE
SLC33A1	GENE
EIF2AK3	GENE
GNRHR	GENE
CFD	GENE
PSMB8	GENE
PDE6A	GENE
MAP3K12	GENE
CCNT1	GENE
PAK2	GENE
PAK1	GENE
RPS6KA5	GENE
SGPL1	GENE
GCKR	GENE
DNMT3L DNMT3A	GENE
PARP3	GENE
TGM1	GENE
MTTP	GENE
APOB	GENE
HTR1D	GENE
RPS6KB1	GENE
ADRB2	GENE
DPP7	GENE
KCNJ1	GENE
MTAP	GENE
PDE1C	GENE
MAN1B1	GENE
PDE11A	GENE
MAN2A1	GENE
HTR1F	GENE
HTR1B	GENE
PNMT	GENE
NMT1	GENE
PRMT6	GENE
PRMT8	GENE
PFKFB4 PFKFB3	GENE
HTR1E	GENE
CHIA	GENE
PRKCI	GENE
ILK	GENE
QRFPR	GENE
TKT	GENE
CHEK2	GENE
ACVRL1	GENE
PIK3CA PIK3R1	GENE
GLRA2	GENE
HSD3B1	GENE
POLM	GENE
MAP2K2	GENE
POLK	GENE
POLL	GENE
POLH	GENE
GRPR	GENE
EIF4H	GENE
KCNMA1	GENE
SLC22A2	GENE
SLC47A1	GENE
GRIN1	GENE
GC	GENE
COMT	GENE
MELK	GENE
DDO	GENE
F2RL1	GENE
PPP2CA	GENE
IARS	GENE
DCTPP1	GENE
ATP1A1	GENE
IMPDH1	GENE
CSNK1G1	GENE
KCNK3	GENE
KCNK9	GENE
RPS6KA1	GENE
LYN	GENE
TXK	GENE
BTK	GENE
RIPK3	GENE
RIPK2	GENE
NAT1	GENE
RIPK1	GENE
GPR139	GENE
FLT4	GENE
PDE1A	GENE
KNG1	GENE
CYSLTR1	GENE
MMP10	GENE
ITGB7 ITGA4	GENE
F3 F7	GENE
EPHA2	GENE
PLA2G4B	GENE
ITGA2B ITGB3	GENE
CCKAR	GENE
ALB	GENE
ITGB5 ITGAV	GENE
GPR17	GENE
HLA-DRB3	GENE
TNFRSF10A	GENE
ITGB1 ITGA5	GENE
MAP3K20	GENE
TGFBR2	GENE
MERTK	GENE
HSD3B2	GENE
MAST3	GENE
PGC	GENE
OGFRL1	GENE
FKBP5	GENE
FKBP4	GENE
STAT5B	GENE
CPB2	GENE
F9	GENE
SLC6A1	GENE
ITGAV ITGB6	GENE
RCE1	GENE
ITGAV ITGB1	GENE
MKNK2	GENE
FFAR2	GENE
GDA	GENE
MGMT	GENE
NFKBIA	GENE
PPM1B	GENE
PPP1CC	GENE
NQO1	GENE
LGMN	GENE
AGTR2	GENE
ITGAL	GENE
LIMK1	GENE
PTP4A3	GENE
ATM	GENE
GSTP1	GENE
CAMKK2	GENE
PIK3R1	GENE
DAPK1	GENE
NUAK1	GENE
RBBP9	GENE
SELL	GENE
SLC37A4	GENE
AR+B5B2:B91	GENE
MAP2K4	GENE
MAPK13	GENE
MAP2K7	GENE
MAPK12	GENE
GPER1	GENE
CAMK2D	GENE
MAP3K5	GENE
TYRO3	GENE
PPP5C	GENE
KDM4B	GENE
ELAVL1	GENE
SLC2A1	GENE
ADCY1	GENE
GPR84	GENE
GSTM2	GENE
PANK3	GENE
SEM1 PSMD8 PSMD4 PSMD13 PSMD7 PSMD6 PSMD11 PSMD12 PSMD3 PSMD2 PSMC5 PSMC3 PSMC6 PSMC4 PSMC1 PSMC2 ADRM1 PSMD14 PSMD1 PSMB7 PSMB4 PSMB3 PSMB11 PSMB10 PSMA8 PSMA7 PSMA6 PSMA5 PSMA4 PSMA3 PSMA2 PSMA1 PSMB6 PSMB9 PSMB8 PSMB5 PSMB1 PSMB2	GENE
GSTA1	GENE
HTR5A	GENE
CYP2B6	GENE
BDKRB2	GENE
ATP4B ATP4A	GENE
NR5A2	GENE
NR5A1	GENE
SAE1	GENE
BCAT2	GENE
CSNK2A2	GENE
SLCO1B1	GENE
ACE2	GENE
CISD1	GENE
GRK2	GENE
ITGB1 ITGA2	GENE
TAS1R3 TAS1R1	GENE
EPRS	GENE
IDE	GENE
PHF8	GENE
SLC1A2	GENE
GRM3	GENE
GRM6	GENE
GSTK1	GENE
GRM8	GENE
SLC6A12	GENE
PEPD	GENE
GRIK5	GENE
SLC1A1	GENE
GRIA4	GENE
GRIK3	GENE
GRM7	GENE
CPA3	GENE
BBOX1	GENE
FDPS	GENE
MOGAT2	GENE
SLC8A1	GENE
KAT2A	GENE
TAOK1	GENE
TAOK3	GENE
HPSE	GENE
ADAMTS4	GENE
GLS	GENE
TNIK	GENE
PGK1	GENE
PON1	GENE
PDE1B	GENE
ABAT	GENE
CCR3	GENE
NFKB1	GENE
AGPAT2	GENE
TRAP1	GENE
PDE8B	GENE
F12	GENE
KLK7	GENE
KLK5	GENE
ERBB4	GENE
BLK	GENE
BMX	GENE
PIP4K2C	GENE
CBFB	GENE
STK33	GENE
FGF1	GENE
LGALS4	GENE
LGALS8	GENE
LIG1	GENE
P4HTM	GENE
SLC7A5	GENE
KYNU	GENE
SLC15A1	GENE
CPN1	GENE
GABRR1	GENE
RNPEP	GENE
TH	GENE
ECE2	GENE
TLR7	GENE
PLK4	GENE
ABL2	GENE
GLB1	GENE
SLC5A4	GENE
IRAK4	GENE
AMD1	GENE
EPHA5	GENE
GAK	GENE
SLC47A2	GENE
IGFBP6	GENE
IGFBP4	GENE
IGFBP5	GENE
IGFBP2	GENE
IGFBP1	GENE
BAD	GENE
PLAT	GENE
MGAT2	GENE
DGAT2	GENE
CCND1 CDK6	GENE
CCND2 CDK4	GENE
RAP1A	GENE
FCGR1A	GENE
G6PC	GENE
NPBWR1	GENE
BAZ2B	GENE
BAZ2A	GENE
FPR1	GENE
CECR2	GENE
ALOX15B	GENE
NEK1	GENE
NDUFA4	GENE
CSK	GENE
EPHB2	GENE
FGR	GENE
EPHA6	GENE
PTK6	GENE
EPHB3	GENE
EPHA3	GENE
COQ8B	GENE
EPHA1	GENE
MMP25	GENE
BMP1	GENE
ADAM10	GENE
PLAA	GENE
MBD2	GENE
CPT1B	GENE
CPT2	GENE
MMEL1	GENE
NR0B2	GENE
RPS6KB2 RPS6KB1	GENE
PRKD2	GENE
ZAP70	GENE
CDK7	GENE
CDK9	GENE
HIPK2	GENE
BMPR1A	GENE
ACVR1B	GENE
BMPR1B	GENE
ACVR1	GENE
ERCC5	GENE
IKBKE	GENE
CNOT7	GENE
CTBP2	GENE
SLC19A1	GENE
FOLR2	GENE
SLC46A1	GENE
ATIC	GENE
PIK3C2G	GENE
SF3B3	GENE
UCHL1	GENE
GNPAT	GENE
RPS6KB2	GENE
TMPRSS15	GENE
HDAC7	GENE
NCOR1 HDAC3	GENE
HDAC9	GENE
TBK1	GENE
HRAS	GENE
EIF4A1	GENE
SLC28A3	GENE
SLC28A2	GENE
F7	GENE
DYRK2	GENE
VARS	GENE
LARS	GENE
PTPRA	GENE
LGALS1	GENE
LGALS7	GENE
PRSS3	GENE
CD22	GENE
ANO1	GENE
EWS-Fli1	GENE
MAP3K7	GENE
FCER2	GENE
CAD	GENE
TDP1	GENE
SOAT2	GENE
TREH	GENE
OTC	GENE
HCAR3	GENE
EGLN2	GENE
HIF1AN	GENE
PSMG3	GENE
KISS1R	GENE
AURKC	GENE
ROS1	GENE
PPM1A	GENE
PGD	GENE
ABCB11	GENE
PTPA	GENE
PPP2R5A	GENE
BMP4	GENE
SSTR2	GENE
MAPKAPK5	GENE
CYSLTR2	GENE
STK17B	GENE
DPP8	GENE
AKT2	GENE
PAK4	GENE
ADCYAP1R1	GENE
DNM2	GENE
GRK7	GENE
HIPK4	GENE
TAOK2	GENE
CASK	GENE
PIP5K1C	GENE
DSTYK	GENE
MAP2K3	GENE
PHKG2	GENE
DAPK3	GENE
CSNK1G2	GENE
CSNK1A1	GENE
PRKG2	GENE
DAPK2	GENE
RPS6KA4	GENE
IRAK1	GENE
AAK1	GENE
MARK2	GENE
STK16	GENE
MAP3K1	GENE
FGFR4	GENE
STK10	GENE
PLK3	GENE
MAP4K4	GENE
PRKAA1	GENE
CALCA	GENE
PDK2	GENE
PDK3	GENE
PDK4	GENE
DNASE1L3	GENE
ME1	GENE
PIK3C3	GENE
RARS	GENE
QDPR	GENE
PHLPP2	GENE
PRKACB	GENE
SLK	GENE
FRK	GENE
STK36	GENE
MAK	GENE
CDKL5	GENE
ICK	GENE
VRK2	GENE
CDK13	GENE
NADK	GENE
SLC5A11	GENE
NRAS	GENE
GBA2	GENE
UGCG	GENE
ENTPD2	GENE
MMP15	GENE
MMP26	GENE
EPHA8	GENE
EPHA7	GENE
EPHB1	GENE
PITRM1	GENE
MARK1	GENE
CAPN1 CAPNS1	GENE
ALDH5A1	GENE
ATR	GENE
ENPP1	GENE
GABRA1 GABRB2	GENE
PTPsigma	GENE
UQCRB	GENE
USP1	GENE
PROKR1	GENE
TGFB1	GENE
DPP9	GENE
ADAM33	GENE
CTSZ	GENE
CP	DRUG01
BX	DRUG02
MX	DRUG03
SR	DRUG04
BZ	DRUG05
FL	DRUG06
SSC	DRUG07
BS	DRUG08
DG	DRUG09
DS	DRUG10
EZ	DRUG11
HQ	DRUG12
SL	DRUG13
SJC	DRUG14
GC	DRUG15
