# Supplementary material for: Network Pharmacology Study and Experimental Validation of Yiqi Huayu Decoction Inducing Ferroptosis in Gastric Cancer
Source: Front Oncol. 2022 Feb 14;12:820059. doi: 10.3389/fonc.2022.820059 (PMC8883049; doi:10.3389/fonc.2022.820059)
Supplement: Supplementary file 9 [file Table_4.xlsx]

## Sheet: Sheet1
TP53
ATM
SMAD4
PTGS2
BAX
MYC
IL6
STAT3
TGFB1
HIF1A
CD44
JUN
ABCG2
IFNG
JAK2
SP1
NQO1
ABCC1
YAP1
NFE2L2
NCOA3
ZEB1
FOXM1
HFE
HSPB1
HMOX1
CCL5
ACTB
IDH2
BECN1
SOD1
ELAVL1
MTR
KEAP1
DPP4
ALOX5
LCN2
EPAS1
PEBP1
SQSTM1
HIC1
TFRC
TFAP2A
AKR1C3
HSP90B1
ALOX12
SAT1
HSF1
ATF4
G6PD
HMGCR
ZFP36
PRNP
ATG5
AKR1C1
TFAP2C
CBS
ACACA
EGLN1
ALOX15
NR5A2
NOX1
MAP1LC3B
PCBP1
ACSL4
CRYAB
SLC1A5
SLC3A2
EIF4A1
UBB
SRI
HAMP
NOX4
FADS2
ATP6V1A
SLC11A1
ABCB6
FDFT1
UBA52
GLS2
SLC38A1
PGD
TAZ
FBXL5
PHKG2
DECR1
CISD1
