# Supplementary material for: Network Pharmacology Study and Experimental Validation of Yiqi Huayu Decoction Inducing Ferroptosis in Gastric Cancer
Source: Front Oncol. 2022 Feb 14;12:820059. doi: 10.3389/fonc.2022.820059 (PMC8883049; doi:10.3389/fonc.2022.820059)
Supplement: Supplementary file 10 [file Table_5.xlsx]

## Sheet: Sheet1
	TP53（1GZH）	ATM（5G55）	SMAD4（1U7V）	PTGS2（5IKT）	ACSL4
quercetin	-4.03	-7.83	-7.66	-6.33	-5.9
DIBP	-7.26	-7.76	-7.78	-5.2	-6.66
DBP	-7.33	-7.58	-8.45	-7.1	-7.04
Mipax	-5.37	-6.14	-6.69	-6.53	-5.11
Phaseol	-6.62	-7.59	-7.93	-5.12	-6.93

## Sheet: heatmap
Docking activity	TP53	ATM	SMAD4	PTGS2	ACSL4
quercetin	-4.03	-7.83	-7.66	-6.33	-5.9
DIBP	-7.26	-7.76	-7.78	-5.2	-6.66
DBP	-7.33	-7.58	-8.45	-7.1	-7.04
Mipax	-5.37	-6.14	-6.69	-6.53	-5.11
Phaseol	-6.62	-7.59	-7.93	-5.12	-6.93
