# Supplementary material for: Network Pharmacology Study and Experimental Validation of Yiqi Huayu Decoction Inducing Ferroptosis in Gastric Cancer
Source: Front Oncol. 2022 Feb 14;12:820059. doi: 10.3389/fonc.2022.820059 (PMC8883049; doi:10.3389/fonc.2022.820059)
Supplement: Supplementary file 11 [file Table_6.xlsx]

## Sheet: Sheet1
	96 WELL PLATE
	450
result
		1	blank	control	1mg/ml	2mg/ml	4mg/ml	8mg/ml	16mg/ml	32mg/ml	64mg/ml	128mg/ml	12
	A	0.097	0.352	0.27	0.282	0.261	0.433	0.406	0.529	0.36	0.444	0.361	0.277	450
	B	0.206	0.194	1.416	1.46	1.184	1.248	1.093	0.669	0.419	0.335	0.362	0.674	450
	C	0.184	0.191	1.46	1.415	1.293	1.297	1.263	0.702	0.292	0.441	0.391	0.183	450
	D	0.251	0.198	1.562	1.581	1.338	1.147	1.142	0.758	0.302	0.346	0.397	0.236	450
	E	0.189	0.197	1.375	1.545	1.379	1.124	1.023	0.696	0.365	0.343	0.36	0.197	450
	F	0.23	0.162	1.455	1.422	1.131	1.202	1.076	0.645	0.311	0.337	0.595	0.178	450
	G	0.216	0.143	1.434	1.223	1.245	1.253	0.787	0.529	0.271	0.3	0.53	0.174	450
	H	0.099	0.193	0.172	0.175	0.181	0.193	0.195	0.225	0.194	0.188	0.186	0.138	450
