# Supplementary material for: Network Pharmacology Study and Experimental Validation of Yiqi Huayu Decoction Inducing Ferroptosis in Gastric Cancer
Source: Front Oncol. 2022 Feb 14;12:820059. doi: 10.3389/fonc.2022.820059 (PMC8883049; doi:10.3389/fonc.2022.820059)
Supplement: Supplementary file 12 [file Table_7.xlsx]

## Sheet: 1
data	2021.9.24
time	21:22:30
	96 WELL PLATE
	410
result
		1	2	3	4	5	6	7	8	9	10	11	12
	A	0.092	0.136	0.578	0.136	0.143	0.358	0.127	0.137	0.131	0.145	0.143	0.091	410
	B	0.092	0.139	0.589	0.127	0.127	0.343	0.13	0.126	0.13	0.143	0.134	0.09	410
	C	0.084	0.128	0.535	0.133	0.126	0.365	0.123	0.126	0.139	0.148	0.132	0.087	410
	D	0.092	0.129	0.462	0.12	0.129	0.405	0.123	0.132	0.134	0.138	0.137	0.091	410
	E	0.086	0.132	0.418	0.122	0.124	0.304	0.127	0.123	0.135	0.134	0.137	0.089	410
	F	0.088	0.087	0.316	0.092	0.091	0.088	0.086	0.089	0.093	0.091	0.092	0.09	410
	G	0.093	0.09	0.097	0.094	0.092	0.091	0.089	0.09	0.087	0.089	0.088	0.085	410
	H	0.094	0.085	0.084	0.088	0.084	0.086	0.083	0.087	0.085	0.088	0.091	0.082	410

## Sheet: 2
data	2021.9.27
time	21:48:24
	96 WELL PLATE
	410
result
		1	2	3	4	5	6	7	8	9	10	11	12
	A	0.091	0.134	0.565	0.134	0.139	0.569	0.134	0.142	0.135	0.159	0.156	0.091	410
	B	0.091	0.136	0.577	0.133	0.131	0.563	0.136	0.131	0.132	0.16	0.147	0.09	410
	C	0.084	0.132	0.531	0.144	0.132	0.58	0.131	0.132	0.141	0.164	0.146	0.088	410
	D	0.092	0.133	0.545	0.126	0.136	0.639	0.131	0.14	0.146	0.156	0.15	0.091	410
	E	0.089	0.135	0.502	0.131	0.131	0.494	0.136	0.131	0.149	0.151	0.153	0.089	410
	F	0.088	0.087	0.404	0.092	0.092	0.088	0.086	0.088	0.093	0.091	0.091	0.09	410
	G	0.092	0.088	0.099	0.096	0.091	0.092	0.088	0.091	0.087	0.089	0.088	0.085	410
	H	0.093	0.086	0.085	0.087	0.085	0.086	0.083	0.086	0.084	0.088	0.092	0.082	410

## Sheet: 3
data	2021.9.29
time	23:03:21
	96 WELL PLATE
	410
result
		1	2	3	4	5	6	7	8	9	10	11	12
	A	0.091	0.141	0.566	0.14	0.146	0.706	0.139	0.146	0.139	0.169	0.165	0.091	410
	B	0.091	0.142	0.579	0.142	0.136	0.699	0.142	0.135	0.136	0.172	0.156	0.09	410
	C	0.084	0.138	0.533	0.152	0.138	0.685	0.137	0.137	0.146	0.177	0.156	0.087	410
	D	0.092	0.14	0.567	0.134	0.142	0.742	0.136	0.145	0.155	0.169	0.16	0.091	410
	E	0.088	0.142	0.546	0.14	0.137	0.577	0.141	0.135	0.159	0.162	0.162	0.089	410
	F	0.088	0.087	0.454	0.092	0.092	0.088	0.086	0.089	0.093	0.091	0.091	0.09	410
	G	0.092	0.088	0.099	0.095	0.092	0.092	0.088	0.091	0.087	0.089	0.088	0.085	410
	H	0.093	0.085	0.084	0.087	0.085	0.086	0.083	0.086	0.084	0.088	0.092	0.082	410
