# Supplementary material for: Network Pharmacology Study and Experimental Validation of Yiqi Huayu Decoction Inducing Ferroptosis in Gastric Cancer
Source: Front Oncol. 2022 Feb 14;12:820059. doi: 10.3389/fonc.2022.820059 (PMC8883049; doi:10.3389/fonc.2022.820059)
Supplement: Supplementary file 13 [file Table_8.xlsx]

## Sheet: Sheet1
Category	Term	Count	%	PValue	Genes	List Total	Pop Hits	Pop Total	Fold Enrichment	Bonferroni	Benjamini	FDR
GOTERM_BP_DIRECT	GO:0006879~cellular iron ion homeostasis	13	14.9425	2.67818e-18	EGLN1, SMAD4, ABCB6, TFRC, HFE, SLC11A1, HIF1A, SOD1, MYC, LCN2, HMOX1, HAMP, ABCG2	87	44	16792	57.0261	4.13243e-15	4.13243e-15	3.90478e-15
GOTERM_BP_DIRECT	GO:0045944~positive regulation of transcription from RNA polymerase II promoter	27	31.0345	1.52694e-12	YAP1, EPAS1, FOXM1, HIF1A, UBB, MYC, PCBP1, HSF1, TFAP2A, EGLN1, JUN, TFAP2C, SMAD4, TGFB1, NCOA3, SLC11A1, STAT3, IL6, ZEB1, NR5A2, IFNG, SP1, UBA52, SQSTM1, TP53, ATF4, NFE2L2	87	981	16792	5.31224	2.35599e-09	1.17804e-09	1.11314e-09
GOTERM_BP_DIRECT	GO:0010628~positive regulation of gene expression	15	17.2414	5.97432e-11	TFAP2A, TGFB1, HFE, NCOA3, SLC11A1, STAT3, ALOX12, HIF1A, IL6, IFNG, MYC, LCN2, TP53, NFE2L2, ATF4	87	262	16792	11.0503	9.21838e-08	3.07279e-08	2.90352e-08
GOTERM_BP_DIRECT	GO:0048661~positive regulation of smooth muscle cell proliferation	9	10.3448	6.99385e-10	IL6, JUN, CCL5, MYC, HMOX1, ALOX12, HMGCR, PTGS2, NOX1	87	60	16792	28.9517	1.07915e-06	2.69788e-07	2.54926e-07
GOTERM_BP_DIRECT	GO:0001666~response to hypoxia	12	13.7931	1.18912e-09	EGLN1, DPP4, BECN1, SMAD4, TGFB1, EPAS1, HMOX1, NOX4, ATM, CRYAB, HIF1A, HSP90B1	87	172	16792	13.4659	1.83481e-06	3.66962e-07	3.46747e-07
GOTERM_BP_DIRECT	GO:0043066~negative regulation of apoptotic process	16	18.3908	9.26657e-09	TFAP2A, NQO1, BECN1, PRNP, STAT3, HSPB1, ALOX12, HSP90B1, IL6, UBB, MYC, CRYAB, SQSTM1, UBA52, TP53, CD44	87	455	16792	6.78722	1.42982e-05	2.38305e-06	2.25178e-06
GOTERM_BP_DIRECT	GO:0007568~aging	11	12.6437	1.18904e-08	NQO1, IL6, JUN, TGFB1, STAT3, ALOX12, HMGCR, CRYAB, HAMP, SOD1, NFE2L2	87	165	16792	12.8674	1.83467e-05	2.62098e-06	2.47659e-06
GOTERM_BP_DIRECT	GO:0043065~positive regulation of apoptotic process	13	14.9425	3.99198e-08	TGFB1, PTGS2, SOD1, IL6, UBB, BAX, NOX4, HMOX1, ATM, SQSTM1, UBA52, TP53, ATF4	87	300	16792	8.36383	6.15943e-05	7.69952e-06	7.27538e-06
GOTERM_BP_DIRECT	GO:0043525~positive regulation of neuron apoptotic process	7	8.04598	7.91933e-08	TFAP2A, NQO1, JUN, BAX, ATM, TP53, ATF4	87	43	16792	31.4205	0.000122188	1.35773e-05	1.28293e-05
GOTERM_BP_DIRECT	GO:0055114~oxidation-reduction process	16	18.3908	2.91082e-07	EGLN1, NQO1, G6PD, AKR1C1, ALOX15, AKR1C3, HMGCR, PGD, PTGS2, SOD1, FADS2, CBS, ALOX5, NOX4, NOX1, FDFT1	87	592	16792	5.21653	0.000449039	4.4914e-05	4.24398e-05
GOTERM_BP_DIRECT	GO:0042493~response to drug	12	13.7931	4.18499e-07	BECN1, IL6, ABCC1, JUN, TGFB1, IFNG, MYC, STAT3, LCN2, PTGS2, ABCG2, SOD1	87	304	16792	7.61887	0.000645535	5.8704e-05	5.54701e-05
GOTERM_BP_DIRECT	GO:0000122~negative regulation of transcription from RNA polymerase II promoter	17	19.5402	6.46386e-07	TFAP2A, TFAP2C, SMAD4, TGFB1, STAT3, FOXM1, HIC1, ZFP36, ZEB1, IFNG, UBB, MYC, HSF1, SQSTM1, UBA52, TP53, HAMP	87	720	16792	4.55722	0.000996877	8.31145e-05	7.8536e-05
GOTERM_BP_DIRECT	GO:0008285~negative regulation of cell proliferation	13	14.9425	7.94478e-07	TFAP2A, BECN1, JUN, SMAD4, TGFB1, STAT3, PTGS2, IL6, ZEB1, HSF1, NOX4, JAK2, TP53	87	396	16792	6.33624	0.00122513	9.42985e-05	8.91038e-05
GOTERM_BP_DIRECT	GO:0045893~positive regulation of transcription, DNA-templated	14	16.092	2.05467e-06	TFAP2A, JUN, SMAD4, TGFB1, NCOA3, STAT3, FOXM1, HIF1A, IL6, NR5A2, SP1, MYC, TP53, ATF4	87	515	16792	5.24691	0.00316533	0.000226454	0.000213979
GOTERM_BP_DIRECT	GO:2000378~negative regulation of reactive oxygen species metabolic process	5	5.74713	3.59091e-06	TFAP2A, BECN1, G6PD, CRYAB, HIF1A	87	21	16792	45.9551	0.00552547	0.000369385	0.000349037
GOTERM_BP_DIRECT	GO:0006928~movement of cell or subcellular component	7	8.04598	5.12353e-06	IFNG, STAT3, HSPB1, ALOX12, JAK2, PTGS2, ACTB	87	86	16792	15.7102	0.00787445	0.0004941	0.000466881
GOTERM_BP_DIRECT	GO:0010575~positive regulation of vascular endothelial growth factor production	5	5.74713	1.02858e-05	TGFB1, PTGS2, HIF1A, NOX1, ATF4	87	27	16792	35.7429	0.0157458	0.000933589	0.00088216
GOTERM_BP_DIRECT	GO:0061418~regulation of transcription from RNA polymerase II promoter in response to hypoxia	5	5.74713	1.19534e-05	EGLN1, UBB, EPAS1, HIF1A, UBA52	87	28	16792	34.4663	0.0182751	0.00102467	0.000968222
GOTERM_BP_DIRECT	GO:0097421~liver regeneration	5	5.74713	1.38119e-05	TGFB1, MYC, HFE, HMOX1, HAMP	87	29	16792	33.2778	0.0210864	0.00112167	0.00105988
GOTERM_BP_DIRECT	GO:0055072~iron ion homeostasis	5	5.74713	1.58747e-05	EPAS1, HFE, SLC11A1, HMOX1, FBXL5	87	30	16792	32.1686	0.0241972	0.0011925	0.00112681
GOTERM_BP_DIRECT	GO:0045471~response to ethanol	7	8.04598	1.62297e-05	NQO1, G6PD, MYC, STAT3, HMGCR, HAMP, SOD1	87	105	16792	12.8674	0.0247317	0.0011925	0.00112681
GOTERM_BP_DIRECT	GO:0070374~positive regulation of ERK1 and ERK2 cascade	8	9.1954	3.18321e-05	IL6, JUN, TGFB1, CCL5, ALOX15, NOX4, HMGCR, CD44	87	175	16792	8.82338	0.0479309	0.00223259	0.0021096
GOTERM_BP_DIRECT	GO:0019372~lipoxygenase pathway	4	4.5977	3.5745e-05	ALOX5, ALOX15, ALOX12, PTGS2	87	13	16792	59.3882	0.053662	0.00239802	0.00226592
GOTERM_BP_DIRECT	GO:0016236~macroautophagy	6	6.89655	4.34983e-05	BECN1, MAP1LC3B, UBB, SQSTM1, UBA52, ATG5	87	76	16792	15.2377	0.0649164	0.00279658	0.00264252
GOTERM_BP_DIRECT	GO:0042554~superoxide anion generation	4	4.5977	4.53253e-05	NOX4, ALOX12, NOX1, SOD1	87	14	16792	55.1461	0.0675488	0.00279748	0.00264337
GOTERM_BP_DIRECT	GO:0034644~cellular response to UV	5	5.74713	7.44566e-05	MYC, BAX, PTGS2, TP53, ATF4	87	44	16792	21.9331	0.108537	0.00441872	0.0041753
GOTERM_BP_DIRECT	GO:0071276~cellular response to cadmium ion	4	4.5977	8.37375e-05	HSF1, AKR1C3, HMOX1, SOD1	87	17	16792	45.4145	0.121213	0.00478544	0.00452182
GOTERM_BP_DIRECT	GO:0032355~response to estradiol	6	6.89655	0.000103105	NQO1, TGFB1, MYC, STAT3, PTGS2, CRYAB	87	91	16792	12.726	0.147089	0.00568183	0.00536883
GOTERM_BP_DIRECT	GO:0008284~positive regulation of cell proliferation	11	12.6437	0.000132101	DPP4, YAP1, IL6, TGFB1, IFNG, MYC, STAT3, AKR1C3, ALOX12, FOXM1, NOX1	87	466	16792	4.55607	0.184412	0.00683199	0.00645564
GOTERM_BP_DIRECT	GO:0071456~cellular response to hypoxia	6	6.89655	0.000132832	EPAS1, HMOX1, PTGS2, HIF1A, TP53, NFE2L2	87	96	16792	12.0632	0.185331	0.00683199	0.00645564
GOTERM_BP_DIRECT	GO:1902895~positive regulation of pri-miRNA transcription from RNA polymerase II promoter	4	4.5977	0.000138832	JUN, TGFB1, STAT3, HIF1A	87	20	16792	38.6023	0.19284	0.00691027	0.0065296
GOTERM_BP_DIRECT	GO:0071480~cellular response to gamma radiation	4	4.5977	0.000161373	YAP1, NOX4, ATM, CRYAB	87	21	16792	36.7641	0.220434	0.00778119	0.00735254
GOTERM_BP_DIRECT	GO:0071356~cellular response to tumor necrosis factor	6	6.89655	0.000251485	IL6, ZFP36, CCL5, LCN2, HAMP, NFE2L2	87	110	16792	10.5279	0.321649	0.0117588	0.0111111
GOTERM_BP_DIRECT	GO:0071222~cellular response to lipopolysaccharide	6	6.89655	0.000284976	IL6, ZFP36, IFNG, HSF1, LCN2, HAMP	87	113	16792	10.2484	0.355823	0.0122867	0.0116098
GOTERM_BP_DIRECT	GO:0006977~DNA damage response, signal transduction by p53 class mediator resulting in cell cycle arrest	5	5.74713	0.000285262	UBB, BAX, ATM, TP53, UBA52	87	62	16792	15.5654	0.356106	0.0122867	0.0116098
GOTERM_BP_DIRECT	GO:0006366~transcription from RNA polymerase II promoter	11	12.6437	0.000286663	TFAP2A, SMAD4, JUN, TFAP2C, EPAS1, MYC, FOXM1, HIF1A, TP53, ATF4, NFE2L2	87	513	16792	4.13865	0.357497	0.0122867	0.0116098
GOTERM_BP_DIRECT	GO:0042127~regulation of cell proliferation	7	8.04598	0.000373555	JUN, TFAP2C, NR5A2, TFRC, FOXM1, JAK2, SAT1	87	185	16792	7.30314	0.43814	0.0150802	0.0142494
GOTERM_BP_DIRECT	GO:0043619~regulation of transcription from RNA polymerase II promoter in response to oxidative stress	3	3.44828	0.000383733	EPAS1, HMOX1, HIF1A	87	6	16792	96.5057	0.446898	0.0150802	0.0142494
GOTERM_BP_DIRECT	GO:0000060~protein import into nucleus, translocation	4	4.5977	0.000387327	TGFB1, IFNG, SLC11A1, AKR1C3	87	28	16792	27.5731	0.449958	0.0150802	0.0142494
GOTERM_BP_DIRECT	GO:0000165~MAPK cascade	8	9.1954	0.000390931	ZFP36, TGFB1, UBB, CCL5, MYC, PEBP1, JAK2, UBA52	87	262	16792	5.89348	0.45301	0.0150802	0.0142494
GOTERM_BP_DIRECT	GO:0035690~cellular response to drug	5	5.74713	0.000430209	PRNP, TFRC, MYC, TP53, NFE2L2	87	69	16792	13.9863	0.485189	0.015813	0.0149419
GOTERM_BP_DIRECT	GO:0042149~cellular response to glucose starvation	4	4.5977	0.000430425	BECN1, TP53, ATF4, NFE2L2	87	29	16792	26.6223	0.48536	0.015813	0.0149419
GOTERM_BP_DIRECT	GO:2000379~positive regulation of reactive oxygen species metabolic process	4	4.5977	0.000476486	AKR1C3, NOX4, TP53, NFE2L2	87	30	16792	25.7349	0.520683	0.0164512	0.0155449
GOTERM_BP_DIRECT	GO:0044344~cellular response to fibroblast growth factor stimulus	4	4.5977	0.000476486	ZFP36, CCL5, MYC, CD44	87	30	16792	25.7349	0.520683	0.0164512	0.0155449
GOTERM_BP_DIRECT	GO:0071347~cellular response to interleukin-1	5	5.74713	0.000479781	IL6, CCL5, MYC, LCN2, HIF1A	87	71	16792	13.5924	0.523115	0.0164512	0.0155449
GOTERM_BP_DIRECT	GO:0048147~negative regulation of fibroblast proliferation	4	4.5977	0.000525593	IFNG, MYC, BAX, TP53	87	31	16792	24.9047	0.555677	0.0176302	0.016659
GOTERM_BP_DIRECT	GO:0007584~response to nutrient	5	5.74713	0.000561584	NQO1, HSF1, AKR1C3, ACSL4, HMGCR	87	74	16792	13.0413	0.579692	0.0184367	0.017421
GOTERM_BP_DIRECT	GO:0046677~response to antibiotic	4	4.5977	0.000577826	IL6, JAK2, TP53, SOD1	87	32	16792	24.1264	0.590101	0.0185747	0.0175515
GOTERM_BP_DIRECT	GO:0006954~inflammatory response	9	10.3448	0.000716212	IL6, TGFB1, CCL5, SLC11A1, ALOX15, NOX4, PTGS2, NOX1, NFE2L2	87	379	16792	4.58339	0.668959	0.0225534	0.021311
GOTERM_BP_DIRECT	GO:0072593~reactive oxygen species metabolic process	4	4.5977	0.000754076	GLS2, NOX4, ALOX12, SOD1	87	35	16792	22.0585	0.687758	0.0228145	0.0215577
GOTERM_BP_DIRECT	GO:0006865~amino acid transport	4	4.5977	0.000754076	SLC38A1, MYC, SLC3A2, SLC1A5	87	35	16792	22.0585	0.687758	0.0228145	0.0215577
GOTERM_BP_DIRECT	GO:0007050~cell cycle arrest	6	6.89655	0.000784812	PRNP, TGFB1, IFNG, MYC, ATM, TP53	87	141	16792	8.21326	0.702232	0.0232878	0.0220049
GOTERM_BP_DIRECT	GO:0050731~positive regulation of peptidyl-tyrosine phosphorylation	5	5.74713	0.000827566	IL6, TGFB1, JAK2, TP53, CD44	87	82	16792	11.769	0.721257	0.0240931	0.0227659
GOTERM_BP_DIRECT	GO:0070102~interleukin-6-mediated signaling pathway	3	3.44828	0.000911792	IL6, SMAD4, STAT3	87	9	16792	64.3372	0.755255	0.0255799	0.0241708
GOTERM_BP_DIRECT	GO:0060586~multicellular organismal iron ion homeostasis	3	3.44828	0.000911792	HFE, SLC11A1, HAMP	87	9	16792	64.3372	0.755255	0.0255799	0.0241708
GOTERM_BP_DIRECT	GO:0042517~positive regulation of tyrosine phosphorylation of Stat3 protein	4	4.5977	0.000961247	IL6, HSF1, STAT3, JAK2	87	38	16792	20.317	0.773252	0.0264858	0.0250267
GOTERM_BP_DIRECT	GO:0001525~angiogenesis	7	8.04598	0.000996032	JUN, EPAS1, HMOX1, PTGS2, HIF1A, SAT1, NOX1	87	223	16792	6.05866	0.785113	0.0269628	0.0254775
GOTERM_BP_DIRECT	GO:0006953~acute-phase response	4	4.5977	0.00103752	IL6, HFE, STAT3, HAMP	87	39	16792	19.7961	0.79845	0.0276015	0.026081
GOTERM_BP_DIRECT	GO:0007179~transforming growth factor beta receptor signaling pathway	5	5.74713	0.00127179	SMAD4, JUN, TGFB1, UBB, UBA52	87	92	16792	10.4898	0.859651	0.0326041	0.030808
GOTERM_BP_DIRECT	GO:0001541~ovarian follicle development	4	4.5977	0.00128895	SMAD4, MYC, BAX, SOD1	87	42	16792	18.382	0.863322	0.0326041	0.030808
GOTERM_BP_DIRECT	GO:0097191~extrinsic apoptotic signaling pathway	4	4.5977	0.00128895	TGFB1, IFNG, BAX, JAK2	87	42	16792	18.382	0.863322	0.0326041	0.030808
GOTERM_BP_DIRECT	GO:0045429~positive regulation of nitric oxide biosynthetic process	4	4.5977	0.00138052	IL6, IFNG, JAK2, PTGS2	87	43	16792	17.9546	0.881355	0.0333617	0.0315239
GOTERM_BP_DIRECT	GO:0030857~negative regulation of epithelial cell differentiation	3	3.44828	0.00138376	YAP1, ZEB1, IFNG	87	11	16792	52.6395	0.881948	0.0333617	0.0315239
GOTERM_BP_DIRECT	GO:0032700~negative regulation of interleukin-17 production	3	3.44828	0.00138376	PRNP, TGFB1, IFNG	87	11	16792	52.6395	0.881948	0.0333617	0.0315239
GOTERM_BP_DIRECT	GO:0008630~intrinsic apoptotic signaling pathway in response to DNA damage	4	4.5977	0.00178736	BAX, HMOX1, ATM, HIC1	87	47	16792	16.4265	0.936731	0.0424292	0.0400919
GOTERM_BP_DIRECT	GO:0043488~regulation of mRNA stability	5	5.74713	0.00192851	ZFP36, UBB, HSPB1, ELAVL1, UBA52	87	103	16792	9.36949	0.949134	0.0435933	0.0411918
GOTERM_BP_DIRECT	GO:0071318~cellular response to ATP	3	3.44828	0.00194941	PTGS2, HSP90B1, SOD1	87	13	16792	44.5411	0.950751	0.0435933	0.0411918
GOTERM_BP_DIRECT	GO:0015804~neutral amino acid transport	3	3.44828	0.00194941	SLC38A1, SLC3A2, SLC1A5	87	13	16792	44.5411	0.950751	0.0435933	0.0411918
GOTERM_BP_DIRECT	GO:0006995~cellular response to nitrogen starvation	3	3.44828	0.00194941	BECN1, MAP1LC3B, ATG5	87	13	16792	44.5411	0.950751	0.0435933	0.0411918
GOTERM_BP_DIRECT	GO:0051260~protein homooligomerization	6	6.89655	0.00215103	PRNP, AKR1C1, HSF1, BAX, HMOX1, CRYAB	87	177	16792	6.54276	0.963941	0.0474148	0.0448028
GOTERM_BP_DIRECT	GO:0042542~response to hydrogen peroxide	4	4.5977	0.00226198	JUN, HMOX1, CRYAB, SOD1	87	51	16792	15.1382	0.969626	0.0485778	0.0459018
GOTERM_BP_DIRECT	GO:0031103~axon regeneration	3	3.44828	0.00226675	JUN, MTR, JAK2	87	14	16792	41.3596	0.96985	0.0485778	0.0459018
GOTERM_BP_DIRECT	GO:0010667~negative regulation of cardiac muscle cell apoptotic process	3	3.44828	0.0026068	HSF1, JAK2, NFE2L2	87	15	16792	38.6023	0.982182	0.0543554	0.0513611
GOTERM_BP_DIRECT	GO:0006691~leukotriene metabolic process	3	3.44828	0.0026068	ABCC1, ALOX5, ALOX15	87	15	16792	38.6023	0.982182	0.0543554	0.0513611
GOTERM_BP_DIRECT	GO:0060548~negative regulation of cell death	4	4.5977	0.002808	BECN1, SMAD4, MYC, ATG5	87	55	16792	14.0372	0.986948	0.05777	0.0545876
GOTERM_BP_DIRECT	GO:0045766~positive regulation of angiogenesis	5	5.74713	0.00287886	HSPB1, HMOX1, ALOX12, HIF1A, NFE2L2	87	115	16792	8.3918	0.988304	0.0584484	0.0552286
GOTERM_BP_DIRECT	GO:0070301~cellular response to hydrogen peroxide	4	4.5977	0.00310885	IL6, HSF1, LCN2, NFE2L2	87	57	16792	13.5447	0.991807	0.0622981	0.0588662
GOTERM_BP_DIRECT	GO:0042789~mRNA transcription from RNA polymerase II promoter	3	3.44828	0.00335406	STAT3, HIF1A, ATF4	87	17	16792	34.0609	0.994395	0.0655103	0.0619015
GOTERM_BP_DIRECT	GO:1901214~regulation of neuron death	3	3.44828	0.00335406	EGLN1, UBB, CCL5	87	17	16792	34.0609	0.994395	0.0655103	0.0619015
GOTERM_BP_DIRECT	GO:0042102~positive regulation of T cell proliferation	4	4.5977	0.00359601	IL6, IFNG, TFRC, CCL5	87	60	16792	12.8674	0.996146	0.0676663	0.0639388
GOTERM_BP_DIRECT	GO:0050679~positive regulation of epithelial cell proliferation	4	4.5977	0.00359601	IL6, TGFB1, CCL5, MYC	87	60	16792	12.8674	0.996146	0.0676663	0.0639388
GOTERM_BP_DIRECT	GO:0043433~negative regulation of sequence-specific DNA binding transcription factor activity	4	4.5977	0.00359601	EGLN1, PRNP, KEAP1, HMOX1	87	60	16792	12.8674	0.996146	0.0676663	0.0639388
GOTERM_BP_DIRECT	GO:0043536~positive regulation of blood vessel endothelial cell migration	3	3.44828	0.00418931	TGFB1, HSPB1, NFE2L2	87	19	16792	30.4755	0.998463	0.0760484	0.0718591
GOTERM_BP_DIRECT	GO:0042832~defense response to protozoan	3	3.44828	0.00418931	IL6, IFNG, SLC11A1	87	19	16792	30.4755	0.998463	0.0760484	0.0718591
GOTERM_BP_DIRECT	GO:0046716~muscle cell cellular homeostasis	3	3.44828	0.00418931	IL6, HIF1A, SOD1	87	19	16792	30.4755	0.998463	0.0760484	0.0718591
GOTERM_BP_DIRECT	GO:0008217~regulation of blood pressure	4	4.5977	0.00450667	HMOX1, PTGS2, NOX1, SOD1	87	65	16792	11.8776	0.99906	0.0786653	0.0743318
GOTERM_BP_DIRECT	GO:0035019~somatic stem cell population maintenance	4	4.5977	0.00450667	YAP1, SMAD4, EPAS1, STAT3	87	65	16792	11.8776	0.99906	0.0786653	0.0743318
GOTERM_BP_DIRECT	GO:0006801~superoxide metabolic process	3	3.44828	0.00463937	NOX4, NOX1, SOD1	87	20	16792	28.9517	0.999235	0.0786653	0.0743318
GOTERM_BP_DIRECT	GO:0014911~positive regulation of smooth muscle cell migration	3	3.44828	0.00463937	CCL5, MYC, NOX4	87	20	16792	28.9517	0.999235	0.0786653	0.0743318
GOTERM_BP_DIRECT	GO:0017015~regulation of transforming growth factor beta receptor signaling pathway	3	3.44828	0.00463937	SMAD4, TGFB1, ZEB1	87	20	16792	28.9517	0.999235	0.0786653	0.0743318
GOTERM_BP_DIRECT	GO:0001892~embryonic placenta development	3	3.44828	0.00463937	EPAS1, HSF1, HIF1A	87	20	16792	28.9517	0.999235	0.0786653	0.0743318
GOTERM_BP_DIRECT	GO:0043524~negative regulation of neuron apoptotic process	5	5.74713	0.00471219	JUN, BAX, HMOX1, JAK2, SOD1	87	132	16792	7.31104	0.999316	0.0788301	0.0744875
GOTERM_BP_DIRECT	GO:0042981~regulation of apoptotic process	6	6.89655	0.00475126	TGFB1, GLS2, BAX, ATM, JAK2, TP53	87	213	16792	5.43694	0.999357	0.0788301	0.0744875
GOTERM_BP_DIRECT	GO:0051403~stress-activated MAPK cascade	3	3.44828	0.00511074	UBB, CRYAB, UBA52	87	21	16792	27.5731	0.999632	0.0838922	0.0792708
GOTERM_BP_DIRECT	GO:0016239~positive regulation of macroautophagy	3	3.44828	0.00611652	HMOX1, HIF1A, SQSTM1	87	23	16792	25.1754	0.999923	0.0993451	0.0938724
GOTERM_BP_DIRECT	GO:0007569~cell aging	3	3.44828	0.00720488	NOX4, TP53, SOD1	87	25	16792	23.1614	0.999986	0.115803	0.109424
GOTERM_BP_DIRECT	GO:0005978~glycogen biosynthetic process	3	3.44828	0.00777948	UBB, PHKG2, UBA52	87	26	16792	22.2706	0.999994	0.12375	0.116933
GOTERM_BP_DIRECT	GO:0048678~response to axon injury	3	3.44828	0.00837407	BAX, MTR, SOD1	87	27	16792	21.4457	0.999998	0.131849	0.124586
GOTERM_BP_DIRECT	GO:0043392~negative regulation of DNA binding	3	3.44828	0.00898843	JUN, HMOX1, JAK2	87	28	16792	20.6798	0.999999	0.138691	0.131051
GOTERM_BP_DIRECT	GO:0051881~regulation of mitochondrial membrane potential	3	3.44828	0.00898843	UBB, BAX, SOD1	87	28	16792	20.6798	0.999999	0.138691	0.131051
GOTERM_BP_DIRECT	GO:0051897~positive regulation of protein kinase B signaling	4	4.5977	0.00917062	IL6, TGFB1, AKR1C3, NOX4	87	84	16792	9.19102	0.999999	0.140102	0.132384
GOTERM_BP_DIRECT	GO:1902728~positive regulation of growth factor dependent skeletal muscle satellite cell proliferation	2	2.29885	0.010217	STAT3, JAK2	87	2	16792	193.011	1	0.148726	0.140533
GOTERM_BP_DIRECT	GO:0019322~pentose biosynthetic process	2	2.29885	0.010217	G6PD, PGD	87	2	16792	193.011	1	0.148726	0.140533
GOTERM_BP_DIRECT	GO:1990641~response to iron ion starvation	2	2.29885	0.010217	HFE, HAMP	87	2	16792	193.011	1	0.148726	0.140533
GOTERM_BP_DIRECT	GO:2001303~lipoxin A4 biosynthetic process	2	2.29885	0.010217	ALOX15, ALOX12	87	2	16792	193.011	1	0.148726	0.140533
GOTERM_BP_DIRECT	GO:0009051~pentose-phosphate shunt, oxidative branch	2	2.29885	0.010217	G6PD, PGD	87	2	16792	193.011	1	0.148726	0.140533
GOTERM_BP_DIRECT	GO:0007565~female pregnancy	4	4.5977	0.0107323	SLC38A1, TGFB1, SP1, HFE	87	89	16792	8.67467	1	0.153571	0.145111
GOTERM_BP_DIRECT	GO:0071392~cellular response to estradiol stimulus	3	3.44828	0.010948	IL6, NCOA3, HSF1	87	31	16792	18.6785	1	0.153571	0.145111
GOTERM_BP_DIRECT	GO:0045765~regulation of angiogenesis	3	3.44828	0.010948	EGLN1, IL6, HMOX1	87	31	16792	18.6785	1	0.153571	0.145111
GOTERM_BP_DIRECT	GO:0010332~response to gamma radiation	3	3.44828	0.010948	MYC, BAX, TP53	87	31	16792	18.6785	1	0.153571	0.145111
GOTERM_BP_DIRECT	GO:0071364~cellular response to epidermal growth factor stimulus	3	3.44828	0.0123495	BECN1, ZFP36, MYC	87	33	16792	17.5465	1	0.170136	0.160764
GOTERM_BP_DIRECT	GO:0010634~positive regulation of epithelial cell migration	3	3.44828	0.0123495	JUN, IFNG, HIF1A	87	33	16792	17.5465	1	0.170136	0.160764
GOTERM_BP_DIRECT	GO:0001781~neutrophil apoptotic process	2	2.29885	0.0152868	IL6, IFNG	87	3	16792	128.674	1	0.205109	0.19381
GOTERM_BP_DIRECT	GO:1990646~cellular response to prolactin	2	2.29885	0.0152868	IL6, MYC	87	3	16792	128.674	1	0.205109	0.19381
GOTERM_BP_DIRECT	GO:1902512~positive regulation of apoptotic DNA fragmentation	2	2.29885	0.0152868	HSF1, BAX	87	3	16792	128.674	1	0.205109	0.19381
GOTERM_BP_DIRECT	GO:0030522~intracellular receptor signaling pathway	3	3.44828	0.0161736	NR5A2, NCOA3, STAT3	87	38	16792	15.2377	1	0.213298	0.201548
GOTERM_BP_DIRECT	GO:0006695~cholesterol biosynthetic process	3	3.44828	0.0161736	G6PD, HMGCR, FDFT1	87	38	16792	15.2377	1	0.213298	0.201548
GOTERM_BP_DIRECT	GO:0051262~protein tetramerization	3	3.44828	0.0178272	CCL5, HMGCR, TP53	87	40	16792	14.4759	1	0.227334	0.214811
GOTERM_BP_DIRECT	GO:1901215~negative regulation of neuron death	3	3.44828	0.0178272	IL6, HSF1, STAT3	87	40	16792	14.4759	1	0.227334	0.214811
GOTERM_BP_DIRECT	GO:0043280~positive regulation of cysteine-type endopeptidase activity involved in apoptotic process	3	3.44828	0.0178272	MYC, HSF1, ALOX12	87	40	16792	14.4759	1	0.227334	0.214811
GOTERM_BP_DIRECT	GO:0001895~retina homeostasis	3	3.44828	0.0178272	HSPB1, ACTB, SOD1	87	40	16792	14.4759	1	0.227334	0.214811
GOTERM_BP_DIRECT	GO:0000045~autophagosome assembly	3	3.44828	0.0186798	BECN1, MAP1LC3B, ATG5	87	41	16792	14.1228	1	0.236254	0.223239
GOTERM_BP_DIRECT	GO:0009615~response to virus	4	4.5977	0.0188956	IFNG, CCL5, LCN2, HSPB1	87	110	16792	7.0186	1	0.23704	0.223982
GOTERM_BP_DIRECT	GO:0032909~regulation of transforming growth factor beta2 production	2	2.29885	0.0203309	SMAD4, HIF1A	87	4	16792	96.5057	1	0.23947	0.226278
GOTERM_BP_DIRECT	GO:1902177~positive regulation of oxidative stress-induced intrinsic apoptotic signaling pathway	2	2.29885	0.0203309	NOX1, SOD1	87	4	16792	96.5057	1	0.23947	0.226278
GOTERM_BP_DIRECT	GO:0010716~negative regulation of extracellular matrix disassembly	2	2.29885	0.0203309	DPP4, TGFB1	87	4	16792	96.5057	1	0.23947	0.226278
GOTERM_BP_DIRECT	GO:0002248~connective tissue replacement involved in inflammatory response wound healing	2	2.29885	0.0203309	TGFB1, HIF1A	87	4	16792	96.5057	1	0.23947	0.226278
GOTERM_BP_DIRECT	GO:0060965~negative regulation of gene silencing by miRNA	2	2.29885	0.0203309	TGFB1, ELAVL1	87	4	16792	96.5057	1	0.23947	0.226278
GOTERM_BP_DIRECT	GO:0071395~cellular response to jasmonic acid stimulus	2	2.29885	0.0203309	AKR1C1, AKR1C3	87	4	16792	96.5057	1	0.23947	0.226278
GOTERM_BP_DIRECT	GO:0010499~proteasomal ubiquitin-independent protein catabolic process	2	2.29885	0.0203309	KEAP1, NFE2L2	87	4	16792	96.5057	1	0.23947	0.226278
GOTERM_BP_DIRECT	GO:0051098~regulation of binding	2	2.29885	0.0203309	SMAD4, TGFB1	87	4	16792	96.5057	1	0.23947	0.226278
GOTERM_BP_DIRECT	GO:0007219~Notch signaling pathway	4	4.5977	0.0212286	TGFB1, UBB, MYC, UBA52	87	115	16792	6.71344	1	0.24815	0.23448
GOTERM_BP_DIRECT	GO:0030308~negative regulation of cell growth	4	4.5977	0.0242278	SMAD4, TGFB1, CRYAB, TP53	87	121	16792	6.38055	1	0.275452	0.260278
GOTERM_BP_DIRECT	GO:0009408~response to heat	3	3.44828	0.0251116	IL6, HSF1, SOD1	87	48	16792	12.0632	1	0.275452	0.260278
GOTERM_BP_DIRECT	GO:0010862~positive regulation of pathway-restricted SMAD protein phosphorylation	3	3.44828	0.0251116	SMAD4, TGFB1, HFE	87	48	16792	12.0632	1	0.275452	0.260278
GOTERM_BP_DIRECT	GO:0010656~negative regulation of muscle cell apoptotic process	2	2.29885	0.0253495	HMOX1, ALOX12	87	5	16792	77.2046	1	0.275452	0.260278
GOTERM_BP_DIRECT	GO:0033081~regulation of T cell differentiation in thymus	2	2.29885	0.0253495	ZEB1, SOD1	87	5	16792	77.2046	1	0.275452	0.260278
GOTERM_BP_DIRECT	GO:0006868~glutamine transport	2	2.29885	0.0253495	SLC38A1, SLC1A5	87	5	16792	77.2046	1	0.275452	0.260278
GOTERM_BP_DIRECT	GO:1904385~cellular response to angiotensin	2	2.29885	0.0253495	MYC, HSF1	87	5	16792	77.2046	1	0.275452	0.260278
GOTERM_BP_DIRECT	GO:2001300~lipoxin metabolic process	2	2.29885	0.0253495	ALOX5, ALOX12	87	5	16792	77.2046	1	0.275452	0.260278
GOTERM_BP_DIRECT	GO:0051122~hepoxilin biosynthetic process	2	2.29885	0.0253495	ALOX15, ALOX12	87	5	16792	77.2046	1	0.275452	0.260278
GOTERM_BP_DIRECT	GO:0036091~positive regulation of transcription from RNA polymerase II promoter in response to oxidative stress	2	2.29885	0.0253495	ATF4, NFE2L2	87	5	16792	77.2046	1	0.275452	0.260278
GOTERM_BP_DIRECT	GO:0051726~regulation of cell cycle	4	4.5977	0.0258091	JUN, STAT3, ATM, FOXM1	87	124	16792	6.22618	1	0.276551	0.261317
GOTERM_BP_DIRECT	GO:1901796~regulation of signal transduction by p53 class mediator	4	4.5977	0.0258091	UBB, ATM, TP53, UBA52	87	124	16792	6.22618	1	0.276551	0.261317
GOTERM_BP_DIRECT	GO:0006915~apoptotic process	8	9.1954	0.0261541	BECN1, IFNG, LCN2, BAX, JAK2, TP53, SQSTM1, ATG5	87	567	16792	2.72327	1	0.278316	0.262984
GOTERM_BP_DIRECT	GO:0071277~cellular response to calcium ion	3	3.44828	0.0281061	JUN, ALOX15, AKR1C3	87	51	16792	11.3536	1	0.29704	0.280676
GOTERM_BP_DIRECT	GO:2001171~positive regulation of ATP biosynthetic process	2	2.29885	0.0303426	MYC, STAT3	87	6	16792	64.3372	1	0.302056	0.285416
GOTERM_BP_DIRECT	GO:0060136~embryonic process involved in female pregnancy	2	2.29885	0.0303426	HSF1, ACSL4	87	6	16792	64.3372	1	0.302056	0.285416
GOTERM_BP_DIRECT	GO:0046578~regulation of Ras protein signal transduction	2	2.29885	0.0303426	FOXM1, SQSTM1	87	6	16792	64.3372	1	0.302056	0.285416
GOTERM_BP_DIRECT	GO:0032873~negative regulation of stress-activated MAPK cascade	2	2.29885	0.0303426	MYC, FOXM1	87	6	16792	64.3372	1	0.302056	0.285416
GOTERM_BP_DIRECT	GO:0032364~oxygen homeostasis	2	2.29885	0.0303426	EGLN1, HIF1A	87	6	16792	64.3372	1	0.302056	0.285416
GOTERM_BP_DIRECT	GO:0036003~positive regulation of transcription from RNA polymerase II promoter in response to stress	2	2.29885	0.0303426	ATF4, NFE2L2	87	6	16792	64.3372	1	0.302056	0.285416
GOTERM_BP_DIRECT	GO:0071281~cellular response to iron ion	2	2.29885	0.0303426	TFAP2A, HFE	87	6	16792	64.3372	1	0.302056	0.285416
GOTERM_BP_DIRECT	GO:1903599~positive regulation of mitophagy	2	2.29885	0.0303426	BECN1, HIF1A	87	6	16792	64.3372	1	0.302056	0.285416
GOTERM_BP_DIRECT	GO:0006739~NADP metabolic process	2	2.29885	0.0303426	G6PD, NOX1	87	6	16792	64.3372	1	0.302056	0.285416
GOTERM_BP_DIRECT	GO:0006914~autophagy	4	4.5977	0.0308786	BECN1, MAP1LC3B, SQSTM1, ATG5	87	133	16792	5.80486	1	0.303475	0.286758
GOTERM_BP_DIRECT	GO:0051092~positive regulation of NF-kappaB transcription factor activity	4	4.5977	0.0308786	IL6, TGFB1, UBB, UBA52	87	133	16792	5.80486	1	0.303475	0.286758
GOTERM_BP_DIRECT	GO:0048146~positive regulation of fibroblast proliferation	3	3.44828	0.0312364	JUN, TGFB1, MYC	87	54	16792	10.7229	1	0.305049	0.288245
GOTERM_BP_DIRECT	GO:0016049~cell growth	3	3.44828	0.0333964	IL6, TGFB1, SLC3A2	87	56	16792	10.3399	1	0.324092	0.306238
GOTERM_BP_DIRECT	GO:0050667~homocysteine metabolic process	2	2.29885	0.0353105	CBS, NOX4	87	7	16792	55.1461	1	0.340525	0.321767
GOTERM_BP_DIRECT	GO:0051216~cartilage development	3	3.44828	0.0367424	ZEB1, HIF1A, CD44	87	59	16792	9.81414	1	0.34996	0.330682
GOTERM_BP_DIRECT	GO:0071407~cellular response to organic cyclic compound	3	3.44828	0.0367424	TGFB1, CCL5, STAT3	87	59	16792	9.81414	1	0.34996	0.330682
GOTERM_BP_DIRECT	GO:0008283~cell proliferation	6	6.89655	0.0397697	YAP1, SMAD4, ZEB1, MYC, STAT3, TP53	87	366	16792	3.16412	1	0.361108	0.341216
GOTERM_BP_DIRECT	GO:0060395~SMAD protein signal transduction	3	3.44828	0.0402118	SMAD4, JUN, TGFB1	87	62	16792	9.33927	1	0.361108	0.341216
GOTERM_BP_DIRECT	GO:0010837~regulation of keratinocyte proliferation	2	2.29885	0.0402532	YAP1, ZFP36	87	8	16792	48.2529	1	0.361108	0.341216
GOTERM_BP_DIRECT	GO:0007183~SMAD protein complex assembly	2	2.29885	0.0402532	SMAD4, TGFB1	87	8	16792	48.2529	1	0.361108	0.341216
GOTERM_BP_DIRECT	GO:0032731~positive regulation of interleukin-1 beta production	2	2.29885	0.0402532	HSPB1, JAK2	87	8	16792	48.2529	1	0.361108	0.341216
GOTERM_BP_DIRECT	GO:0035865~cellular response to potassium ion	2	2.29885	0.0402532	HSF1, SOD1	87	8	16792	48.2529	1	0.361108	0.341216
GOTERM_BP_DIRECT	GO:0044598~doxorubicin metabolic process	2	2.29885	0.0402532	AKR1C1, AKR1C3	87	8	16792	48.2529	1	0.361108	0.341216
GOTERM_BP_DIRECT	GO:0002262~myeloid cell homeostasis	2	2.29885	0.0402532	BAX, SOD1	87	8	16792	48.2529	1	0.361108	0.341216
GOTERM_BP_DIRECT	GO:0060396~growth hormone receptor signaling pathway	2	2.29885	0.0402532	STAT3, JAK2	87	8	16792	48.2529	1	0.361108	0.341216
GOTERM_BP_DIRECT	GO:0044597~daunorubicin metabolic process	2	2.29885	0.0402532	AKR1C1, AKR1C3	87	8	16792	48.2529	1	0.361108	0.341216
GOTERM_BP_DIRECT	GO:0009611~response to wounding	3	3.44828	0.0413949	ZFP36, TGFB1, MYC	87	63	16792	9.19102	1	0.369204	0.348865
GOTERM_BP_DIRECT	GO:0030512~negative regulation of transforming growth factor beta receptor signaling pathway	3	3.44828	0.042591	TGFB1, UBB, UBA52	87	64	16792	9.04741	1	0.377533	0.356736
GOTERM_BP_DIRECT	GO:0045892~negative regulation of transcription, DNA-templated	7	8.04598	0.0428181	TFAP2A, SMAD4, JUN, TGFB1, ZEB1, FOXM1, TP53	87	499	16792	2.70758	1	0.377533	0.356736
GOTERM_BP_DIRECT	GO:0014068~positive regulation of phosphatidylinositol 3-kinase signaling	3	3.44828	0.0438	BECN1, CCL5, JAK2	87	65	16792	8.90822	1	0.382959	0.361863
GOTERM_BP_DIRECT	GO:0016197~endosomal transport	3	3.44828	0.0450218	UBB, SQSTM1, UBA52	87	66	16792	8.77325	1	0.382959	0.361863
GOTERM_BP_DIRECT	GO:0042448~progesterone metabolic process	2	2.29885	0.0451709	AKR1C1, AKR1C3	87	9	16792	42.8914	1	0.382959	0.361863
GOTERM_BP_DIRECT	GO:0015886~heme transport	2	2.29885	0.0451709	ABCB6, ABCG2	87	9	16792	42.8914	1	0.382959	0.361863
GOTERM_BP_DIRECT	GO:0007184~SMAD protein import into nucleus	2	2.29885	0.0451709	JUN, TGFB1	87	9	16792	42.8914	1	0.382959	0.361863
GOTERM_BP_DIRECT	GO:2000737~negative regulation of stem cell differentiation	2	2.29885	0.0451709	YAP1, STAT3	87	9	16792	42.8914	1	0.382959	0.361863
GOTERM_BP_DIRECT	GO:0032930~positive regulation of superoxide anion generation	2	2.29885	0.0451709	TGFB1, SOD1	87	9	16792	42.8914	1	0.382959	0.361863
GOTERM_BP_DIRECT	GO:0043154~negative regulation of cysteine-type endopeptidase activity involved in apoptotic process	3	3.44828	0.0487618	IL6, CRYAB, CD44	87	69	16792	8.3918	1	0.406569	0.384172
GOTERM_BP_DIRECT	GO:0033138~positive regulation of peptidyl-serine phosphorylation	3	3.44828	0.0500329	IL6, TGFB1, CD44	87	70	16792	8.27192	1	0.406569	0.384172
GOTERM_BP_DIRECT	GO:0033160~positive regulation of protein import into nucleus, translocation	2	2.29885	0.0500636	IL6, JAK2	87	10	16792	38.6023	1	0.406569	0.384172
GOTERM_BP_DIRECT	GO:0071481~cellular response to X-ray	2	2.29885	0.0500636	ATM, HAMP	87	10	16792	38.6023	1	0.406569	0.384172
GOTERM_BP_DIRECT	GO:0045080~positive regulation of chemokine biosynthetic process	2	2.29885	0.0500636	IFNG, HMOX1	87	10	16792	38.6023	1	0.406569	0.384172
GOTERM_BP_DIRECT	GO:0019371~cyclooxygenase pathway	2	2.29885	0.0500636	AKR1C3, PTGS2	87	10	16792	38.6023	1	0.406569	0.384172
GOTERM_BP_DIRECT	GO:2000637~positive regulation of gene silencing by miRNA	2	2.29885	0.0500636	ZFP36, STAT3	87	10	16792	38.6023	1	0.406569	0.384172
GOTERM_BP_DIRECT	GO:0046902~regulation of mitochondrial membrane permeability	2	2.29885	0.0500636	STAT3, TP53	87	10	16792	38.6023	1	0.406569	0.384172
GOTERM_BP_DIRECT	GO:0060333~interferon-gamma-mediated signaling pathway	3	3.44828	0.0513159	IFNG, JAK2, CD44	87	71	16792	8.15542	1	0.414557	0.39172
GOTERM_BP_DIRECT	GO:0032496~response to lipopolysaccharide	4	4.5977	0.0520105	JUN, SLC11A1, JAK2, PTGS2	87	164	16792	4.7076	1	0.41798	0.394954
GOTERM_BP_DIRECT	GO:0006098~pentose-phosphate shunt	2	2.29885	0.0549316	G6PD, PGD	87	11	16792	35.093	1	0.428989	0.405357
GOTERM_BP_DIRECT	GO:0010941~regulation of cell death	2	2.29885	0.0549316	JUN, CRYAB	87	11	16792	35.093	1	0.428989	0.405357
GOTERM_BP_DIRECT	GO:0034116~positive regulation of heterotypic cell-cell adhesion	2	2.29885	0.0549316	ALOX15, CD44	87	11	16792	35.093	1	0.428989	0.405357
GOTERM_BP_DIRECT	GO:0031065~positive regulation of histone deacetylation	2	2.29885	0.0549316	TGFB1, TP53	87	11	16792	35.093	1	0.428989	0.405357
GOTERM_BP_DIRECT	GO:0035556~intracellular signal transduction	6	6.89655	0.0558764	ZFP36, SMAD4, HSPB1, HMOX1, JAK2, SQSTM1	87	403	16792	2.87362	1	0.428989	0.405357
GOTERM_BP_DIRECT	GO:1900034~regulation of cellular response to heat	3	3.44828	0.0565644	HSF1, ATM, CRYAB	87	75	16792	7.72046	1	0.428989	0.405357
GOTERM_BP_DIRECT	GO:0034976~response to endoplasmic reticulum stress	3	3.44828	0.0565644	ALOX15, HSP90B1, ATF4	87	75	16792	7.72046	1	0.428989	0.405357
GOTERM_BP_DIRECT	GO:0006816~calcium ion transport	3	3.44828	0.0579049	CCL5, SLC3A2, SRI	87	76	16792	7.61887	1	0.428989	0.405357
GOTERM_BP_DIRECT	GO:0045454~cell redox homeostasis	3	3.44828	0.0592564	IL6, SLC11A1, NFE2L2	87	77	16792	7.51993	1	0.428989	0.405357
GOTERM_BP_DIRECT	GO:0071498~cellular response to fluid shear stress	2	2.29885	0.0597749	PTGS2, NFE2L2	87	12	16792	32.1686	1	0.428989	0.405357
GOTERM_BP_DIRECT	GO:0031669~cellular response to nutrient levels	2	2.29885	0.0597749	IL6, LCN2	87	12	16792	32.1686	1	0.428989	0.405357
GOTERM_BP_DIRECT	GO:0032801~receptor catabolic process	2	2.29885	0.0597749	BECN1, TGFB1	87	12	16792	32.1686	1	0.428989	0.405357
GOTERM_BP_DIRECT	GO:0042574~retinal metabolic process	2	2.29885	0.0597749	AKR1C1, AKR1C3	87	12	16792	32.1686	1	0.428989	0.405357
GOTERM_BP_DIRECT	GO:0010939~regulation of necrotic cell death	2	2.29885	0.0597749	UBB, UBA52	87	12	16792	32.1686	1	0.428989	0.405357
GOTERM_BP_DIRECT	GO:0036499~PERK-mediated unfolded protein response	2	2.29885	0.0597749	ATF4, NFE2L2	87	12	16792	32.1686	1	0.428989	0.405357
GOTERM_BP_DIRECT	GO:1990440~positive regulation of transcription from RNA polymerase II promoter in response to endoplasmic reticulum stress	2	2.29885	0.0597749	TP53, ATF4	87	12	16792	32.1686	1	0.428989	0.405357
GOTERM_BP_DIRECT	GO:0043517~positive regulation of DNA damage response, signal transduction by p53 class mediator	2	2.29885	0.0597749	ATM, HIC1	87	12	16792	32.1686	1	0.428989	0.405357
GOTERM_BP_DIRECT	GO:0035278~miRNA mediated inhibition of translation	2	2.29885	0.0597749	ZFP36, STAT3	87	12	16792	32.1686	1	0.428989	0.405357
GOTERM_BP_DIRECT	GO:0019068~virion assembly	2	2.29885	0.0597749	UBB, UBA52	87	12	16792	32.1686	1	0.428989	0.405357
GOTERM_BP_DIRECT	GO:0098779~mitophagy in response to mitochondrial depolarization	2	2.29885	0.0597749	BECN1, SQSTM1	87	12	16792	32.1686	1	0.428989	0.405357
GOTERM_BP_DIRECT	GO:0019430~removal of superoxide radicals	2	2.29885	0.0597749	NQO1, SOD1	87	12	16792	32.1686	1	0.428989	0.405357
GOTERM_BP_DIRECT	GO:0090399~replicative senescence	2	2.29885	0.0597749	ATM, TP53	87	12	16792	32.1686	1	0.428989	0.405357
GOTERM_BP_DIRECT	GO:0030728~ovulation	2	2.29885	0.0597749	MYC, PTGS2	87	12	16792	32.1686	1	0.428989	0.405357
GOTERM_BP_DIRECT	GO:0046718~viral entry into host cell	3	3.44828	0.0633758	DPP4, TFRC, SLC1A5	87	80	16792	7.23793	1	0.435232	0.411256
GOTERM_BP_DIRECT	GO:0042060~wound healing	3	3.44828	0.0633758	IL6, SLC11A1, ALOX15	87	80	16792	7.23793	1	0.435232	0.411256
GOTERM_BP_DIRECT	GO:0097296~activation of cysteine-type endopeptidase activity involved in apoptotic signaling pathway	2	2.29885	0.0645937	BAX, JAK2	87	13	16792	29.6941	1	0.435232	0.411256
GOTERM_BP_DIRECT	GO:0006693~prostaglandin metabolic process	2	2.29885	0.0645937	AKR1C3, PTGS2	87	13	16792	29.6941	1	0.435232	0.411256
GOTERM_BP_DIRECT	GO:0060391~positive regulation of SMAD protein import into nucleus	2	2.29885	0.0645937	SMAD4, TGFB1	87	13	16792	29.6941	1	0.435232	0.411256
GOTERM_BP_DIRECT	GO:2000573~positive regulation of DNA biosynthetic process	2	2.29885	0.0645937	MYC, NOX4	87	13	16792	29.6941	1	0.435232	0.411256
GOTERM_BP_DIRECT	GO:0032479~regulation of type I interferon production	2	2.29885	0.0645937	UBB, UBA52	87	13	16792	29.6941	1	0.435232	0.411256
GOTERM_BP_DIRECT	GO:0043922~negative regulation by host of viral transcription	2	2.29885	0.0645937	JUN, CCL5	87	13	16792	29.6941	1	0.435232	0.411256
GOTERM_BP_DIRECT	GO:0045730~respiratory burst	2	2.29885	0.0645937	SLC11A1, NOX1	87	13	16792	29.6941	1	0.435232	0.411256
GOTERM_BP_DIRECT	GO:0002756~MyD88-independent toll-like receptor signaling pathway	2	2.29885	0.0645937	UBB, UBA52	87	13	16792	29.6941	1	0.435232	0.411256
GOTERM_BP_DIRECT	GO:0060334~regulation of interferon-gamma-mediated signaling pathway	2	2.29885	0.0645937	IFNG, JAK2	87	13	16792	29.6941	1	0.435232	0.411256
GOTERM_BP_DIRECT	GO:0042994~cytoplasmic sequestering of transcription factor	2	2.29885	0.0645937	KEAP1, SRI	87	13	16792	29.6941	1	0.435232	0.411256
GOTERM_BP_DIRECT	GO:0061029~eyelid development in camera-type eye	2	2.29885	0.0645937	TFAP2A, JUN	87	13	16792	29.6941	1	0.435232	0.411256
GOTERM_BP_DIRECT	GO:0008340~determination of adult lifespan	2	2.29885	0.0645937	ATM, TP53	87	13	16792	29.6941	1	0.435232	0.411256
GOTERM_BP_DIRECT	GO:0006955~immune response	6	6.89655	0.0649017	IL6, ZEB1, IFNG, CCL5, SLC11A1, HAMP	87	421	16792	2.75076	1	0.435405	0.41142
GOTERM_BP_DIRECT	GO:0016032~viral process	5	5.74713	0.0674337	EIF4A1, SP1, STAT3, BAX, TP53	87	299	16792	3.22762	1	0.447974	0.423296
GOTERM_BP_DIRECT	GO:0007507~heart development	4	4.5977	0.0676482	TGFB1, ATM, SRI, TAZ	87	183	16792	4.21883	1	0.447974	0.423296
GOTERM_BP_DIRECT	GO:0030335~positive regulation of cell migration	4	4.5977	0.0685248	TGFB1, CCL5, ALOX12, JAK2	87	184	16792	4.1959	1	0.447974	0.423296
GOTERM_BP_DIRECT	GO:0032461~positive regulation of protein oligomerization	2	2.29885	0.0693881	BAX, TP53	87	14	16792	27.5731	1	0.447974	0.423296
GOTERM_BP_DIRECT	GO:0043923~positive regulation by host of viral transcription	2	2.29885	0.0693881	JUN, SP1	87	14	16792	27.5731	1	0.447974	0.423296
GOTERM_BP_DIRECT	GO:0008299~isoprenoid biosynthetic process	2	2.29885	0.0693881	HMGCR, FDFT1	87	14	16792	27.5731	1	0.447974	0.423296
GOTERM_BP_DIRECT	GO:0008610~lipid biosynthetic process	2	2.29885	0.0693881	ACSL4, FDFT1	87	14	16792	27.5731	1	0.447974	0.423296
GOTERM_BP_DIRECT	GO:0045821~positive regulation of glycolytic process	2	2.29885	0.0693881	MYC, HIF1A	87	14	16792	27.5731	1	0.447974	0.423296
GOTERM_BP_DIRECT	GO:1902176~negative regulation of oxidative stress-induced intrinsic apoptotic signaling pathway	2	2.29885	0.0693881	HSPB1, NFE2L2	87	14	16792	27.5731	1	0.447974	0.423296
GOTERM_BP_DIRECT	GO:0009636~response to toxic substance	3	3.44828	0.0704491	NQO1, CCL5, BAX	87	85	16792	6.81217	1	0.452929	0.427978
GOTERM_BP_DIRECT	GO:0043122~regulation of I-kappaB kinase/NF-kappaB signaling	2	2.29885	0.0741582	HSPB1, SQSTM1	87	15	16792	25.7349	1	0.463264	0.437744
GOTERM_BP_DIRECT	GO:0060397~JAK-STAT cascade involved in growth hormone signaling pathway	2	2.29885	0.0741582	STAT3, JAK2	87	15	16792	25.7349	1	0.463264	0.437744
GOTERM_BP_DIRECT	GO:0022408~negative regulation of cell-cell adhesion	2	2.29885	0.0741582	TGFB1, JAK2	87	15	16792	25.7349	1	0.463264	0.437744
GOTERM_BP_DIRECT	GO:0030214~hyaluronan catabolic process	2	2.29885	0.0741582	TGFB1, CD44	87	15	16792	25.7349	1	0.463264	0.437744
GOTERM_BP_DIRECT	GO:0021854~hypothalamus development	2	2.29885	0.0741582	MYC, BAX	87	15	16792	25.7349	1	0.463264	0.437744
GOTERM_BP_DIRECT	GO:0048255~mRNA stabilization	2	2.29885	0.0741582	SLC11A1, ELAVL1	87	15	16792	25.7349	1	0.463264	0.437744
GOTERM_BP_DIRECT	GO:0046688~response to copper ion	2	2.29885	0.0741582	PRNP, SOD1	87	15	16792	25.7349	1	0.463264	0.437744
GOTERM_BP_DIRECT	GO:0044130~negative regulation of growth of symbiont in host	2	2.29885	0.0789041	IFNG, SQSTM1	87	16	16792	24.1264	1	0.485056	0.458336
GOTERM_BP_DIRECT	GO:0044804~nucleophagy	2	2.29885	0.0789041	BECN1, ATG5	87	16	16792	24.1264	1	0.485056	0.458336
GOTERM_BP_DIRECT	GO:0006978~DNA damage response, signal transduction by p53 class mediator resulting in transcription of p21 class mediator	2	2.29885	0.0789041	FOXM1, TP53	87	16	16792	24.1264	1	0.485056	0.458336
GOTERM_BP_DIRECT	GO:0008206~bile acid metabolic process	2	2.29885	0.0789041	NR5A2, AKR1C1	87	16	16792	24.1264	1	0.485056	0.458336
GOTERM_BP_DIRECT	GO:0070935~3'-UTR-mediated mRNA stabilization	2	2.29885	0.083626	ZFP36, ELAVL1	87	17	16792	22.7072	1	0.508012	0.480026
GOTERM_BP_DIRECT	GO:0032722~positive regulation of chemokine production	2	2.29885	0.083626	IL6, HIF1A	87	17	16792	22.7072	1	0.508012	0.480026
GOTERM_BP_DIRECT	GO:0043651~linoleic acid metabolic process	2	2.29885	0.083626	FADS2, ALOX12	87	17	16792	22.7072	1	0.508012	0.480026
GOTERM_BP_DIRECT	GO:0006468~protein phosphorylation	6	6.89655	0.084666	TGFB1, HSF1, PHKG2, ATM, JAK2, SQSTM1	87	456	16792	2.53962	1	0.512312	0.48409
GOTERM_BP_DIRECT	GO:0043161~proteasome-mediated ubiquitin-dependent protein catabolic process	4	4.5977	0.0861419	UBB, TP53, UBA52, NFE2L2	87	203	16792	3.80318	1	0.519207	0.490605
GOTERM_BP_DIRECT	GO:0033280~response to vitamin D	2	2.29885	0.088324	TGFB1, PTGS2	87	18	16792	21.4457	1	0.528232	0.499133
GOTERM_BP_DIRECT	GO:0010039~response to iron ion	2	2.29885	0.088324	HFE, HAMP	87	18	16792	21.4457	1	0.528232	0.499133
GOTERM_BP_DIRECT	GO:0006974~cellular response to DNA damage stimulus	4	4.5977	0.0910702	YAP1, MYC, ATM, TP53	87	208	16792	3.71176	1	0.542553	0.512665
GOTERM_BP_DIRECT	GO:0070987~error-free translesion synthesis	2	2.29885	0.0929981	UBB, UBA52	87	19	16792	20.317	1	0.548122	0.517927
GOTERM_BP_DIRECT	GO:0042276~error-prone translesion synthesis	2	2.29885	0.0929981	UBB, UBA52	87	19	16792	20.317	1	0.548122	0.517927
GOTERM_BP_DIRECT	GO:0010468~regulation of gene expression	3	3.44828	0.0930706	EIF4A1, MYC, HIF1A	87	100	16792	5.79034	1	0.548122	0.517927
GOTERM_BP_DIRECT	GO:0042593~glucose homeostasis	3	3.44828	0.0946463	IL6, STAT3, HIF1A	87	101	16792	5.73301	1	0.555282	0.524693

## Sheet: BP1
Description	Gene Count	-log10(P Value)	Gene Ratio
positive regulation of transcription from RNA polymerase II promoter	27	11.8162	0.310345
negative regulation of transcription from RNA polymerase II promoter	17	6.18951	0.195402
negative regulation of apoptotic process	16	8.03308	0.183908
oxidation-reduction process	16	6.53598	0.183908
positive regulation of gene expression	15	10.2237	0.172414
positive regulation of transcription, DNA-templated	14	5.68726	0.16092
cellular iron ion homeostasis	13	17.5722	0.149425
positive regulation of apoptotic process	13	7.39881	0.149425
negative regulation of cell proliferation	13	6.09992	0.149425
response to hypoxia	12	8.92477	0.137931
response to drug	12	6.37831	0.137931
aging	11	7.9248	0.126437
positive regulation of cell proliferation	11	3.87909	0.126437
transcription from RNA polymerase II promoter	11	3.54263	0.126437
positive regulation of smooth muscle cell proliferation	9	9.15528	0.103448
inflammatory response	9	3.14496	0.103448
positive regulation of ERK1 and ERK2 cascade	8	4.49713	0.091954
MAPK cascade	8	3.4079	0.091954
apoptotic process	8	1.58246	0.091954
positive regulation of neuron apoptotic process	7	7.10131	0.0804598
movement of cell or subcellular component	7	5.29043	0.0804598
response to ethanol	7	4.78969	0.0804598
regulation of cell proliferation	7	3.42765	0.0804598
angiogenesis	7	3.00173	0.0804598
negative regulation of transcription, DNA-templated	7	1.36837	0.0804598
macroautophagy	6	4.36153	0.0689655
response to estradiol	6	3.98672	0.0689655
cellular response to hypoxia	6	3.8767	0.0689655
cellular response to tumor necrosis factor	6	3.59949	0.0689655
cellular response to lipopolysaccharide	6	3.54519	0.0689655
cell cycle arrest	6	3.10523	0.0689655
protein homooligomerization	6	2.66735	0.0689655
regulation of apoptotic process	6	2.32319	0.0689655
cell proliferation	6	1.40045	0.0689655
intracellular signal transduction	6	1.25277	0.0689655
immune response	6	1.18774	0.0689655
protein phosphorylation	6	1.07229	0.0689655
negative regulation of reactive oxygen species metabolic process	5	5.4448	0.0574713
positive regulation of vascular endothelial growth factor production	5	4.98776	0.0574713
regulation of transcription from RNA polymerase II promoter in response to hypoxia	5	4.92251	0.0574713
liver regeneration	5	4.85975	0.0574713
iron ion homeostasis	5	4.7993	0.0574713
cellular response to UV	5	4.1281	0.0574713
DNA damage response, signal transduction by p53 class mediator resulting in cell cycle arrest	5	3.54476	0.0574713
cellular response to drug	5	3.36632	0.0574713
cellular response to interleukin-1	5	3.31896	0.0574713
response to nutrient	5	3.25059	0.0574713
positive regulation of peptidyl-tyrosine phosphorylation	5	3.0822	0.0574713
transforming growth factor beta receptor signaling pathway	5	2.89558	0.0574713
regulation of mRNA stability	5	2.71478	0.0574713
positive regulation of angiogenesis	5	2.54078	0.0574713
negative regulation of neuron apoptotic process	5	2.32678	0.0574713
viral process	5	1.17112	0.0574713
lipoxygenase pathway	4	4.44678	0.045977
superoxide anion generation	4	4.34366	0.045977
cellular response to cadmium ion	4	4.07708	0.045977
positive regulation of pri-miRNA transcription from RNA polymerase II promoter	4	3.85751	0.045977
cellular response to gamma radiation	4	3.79217	0.045977
protein import into nucleus, translocation	4	3.41192	0.045977
cellular response to glucose starvation	4	3.3661	0.045977
positive regulation of reactive oxygen species metabolic process	4	3.32195	0.045977
cellular response to fibroblast growth factor stimulus	4	3.32195	0.045977
negative regulation of fibroblast proliferation	4	3.27935	0.045977
response to antibiotic	4	3.2382	0.045977
reactive oxygen species metabolic process	4	3.12258	0.045977
amino acid transport	4	3.12258	0.045977
positive regulation of tyrosine phosphorylation of Stat3 protein	4	3.01717	0.045977
acute-phase response	4	2.984	0.045977
ovarian follicle development	4	2.88976	0.045977
extrinsic apoptotic signaling pathway	4	2.88976	0.045977
positive regulation of nitric oxide biosynthetic process	4	2.85996	0.045977
intrinsic apoptotic signaling pathway in response to DNA damage	4	2.74779	0.045977
response to hydrogen peroxide	4	2.64551	0.045977
negative regulation of cell death	4	2.5516	0.045977
cellular response to hydrogen peroxide	4	2.5074	0.045977
positive regulation of T cell proliferation	4	2.44418	0.045977
positive regulation of epithelial cell proliferation	4	2.44418	0.045977
negative regulation of sequence-specific DNA binding transcription factor activity	4	2.44418	0.045977
regulation of blood pressure	4	2.34614	0.045977
somatic stem cell population maintenance	4	2.34614	0.045977
positive regulation of protein kinase B signaling	4	2.0376	0.045977
female pregnancy	4	1.96931	0.045977
response to virus	4	1.72364	0.045977
Notch signaling pathway	4	1.67308	0.045977
negative regulation of cell growth	4	1.61569	0.045977
regulation of cell cycle	4	1.58823	0.045977
regulation of signal transduction by p53 class mediator	4	1.58823	0.045977
autophagy	4	1.51034	0.045977
positive regulation of NF-kappaB transcription factor activity	4	1.51034	0.045977
response to lipopolysaccharide	4	1.28391	0.045977
heart development	4	1.16974	0.045977
positive regulation of cell migration	4	1.16415	0.045977
proteasome-mediated ubiquitin-dependent protein catabolic process	4	1.06479	0.045977
cellular response to DNA damage stimulus	4	1.04062	0.045977
regulation of transcription from RNA polymerase II promoter in response to oxidative stress	3	3.41597	0.0344828
interleukin-6-mediated signaling pathway	3	3.0401	0.0344828
multicellular organismal iron ion homeostasis	3	3.0401	0.0344828
negative regulation of epithelial cell differentiation	3	2.85894	0.0344828
negative regulation of interleukin-17 production	3	2.85894	0.0344828
cellular response to ATP	3	2.7101	0.0344828
neutral amino acid transport	3	2.7101	0.0344828
cellular response to nitrogen starvation	3	2.7101	0.0344828
axon regeneration	3	2.6446	0.0344828
negative regulation of cardiac muscle cell apoptotic process	3	2.58389	0.0344828
leukotriene metabolic process	3	2.58389	0.0344828
mRNA transcription from RNA polymerase II promoter	3	2.47443	0.0344828
regulation of neuron death	3	2.47443	0.0344828
positive regulation of blood vessel endothelial cell migration	3	2.37786	0.0344828
defense response to protozoan	3	2.37786	0.0344828
muscle cell cellular homeostasis	3	2.37786	0.0344828
superoxide metabolic process	3	2.33354	0.0344828
positive regulation of smooth muscle cell migration	3	2.33354	0.0344828
regulation of transforming growth factor beta receptor signaling pathway	3	2.33354	0.0344828
embryonic placenta development	3	2.33354	0.0344828
stress-activated MAPK cascade	3	2.29152	0.0344828
positive regulation of macroautophagy	3	2.2135	0.0344828
cell aging	3	2.14237	0.0344828
glycogen biosynthetic process	3	2.10905	0.0344828
response to axon injury	3	2.07706	0.0344828
negative regulation of DNA binding	3	2.04632	0.0344828
regulation of mitochondrial membrane potential	3	2.04632	0.0344828
cellular response to estradiol stimulus	3	1.96066	0.0344828
regulation of angiogenesis	3	1.96066	0.0344828
response to gamma radiation	3	1.96066	0.0344828
cellular response to epidermal growth factor stimulus	3	1.90835	0.0344828
positive regulation of epithelial cell migration	3	1.90835	0.0344828
intracellular receptor signaling pathway	3	1.79119	0.0344828
cholesterol biosynthetic process	3	1.79119	0.0344828
protein tetramerization	3	1.74892	0.0344828
negative regulation of neuron death	3	1.74892	0.0344828
positive regulation of cysteine-type endopeptidase activity involved in apoptotic process	3	1.74892	0.0344828
retina homeostasis	3	1.74892	0.0344828
autophagosome assembly	3	1.72863	0.0344828
response to heat	3	1.60013	0.0344828
positive regulation of pathway-restricted SMAD protein phosphorylation	3	1.60013	0.0344828
cellular response to calcium ion	3	1.5512	0.0344828
positive regulation of fibroblast proliferation	3	1.50534	0.0344828
cell growth	3	1.4763	0.0344828
cartilage development	3	1.43483	0.0344828
cellular response to organic cyclic compound	3	1.43483	0.0344828
SMAD protein signal transduction	3	1.39565	0.0344828
response to wounding	3	1.38305	0.0344828
negative regulation of transforming growth factor beta receptor signaling pathway	3	1.37068	0.0344828
positive regulation of phosphatidylinositol 3-kinase signaling	3	1.35853	0.0344828
endosomal transport	3	1.34658	0.0344828
negative regulation of cysteine-type endopeptidase activity involved in apoptotic process	3	1.31192	0.0344828
positive regulation of peptidyl-serine phosphorylation	3	1.30074	0.0344828
interferon-gamma-mediated signaling pathway	3	1.28975	0.0344828
regulation of cellular response to heat	3	1.24746	0.0344828
response to endoplasmic reticulum stress	3	1.24746	0.0344828
calcium ion transport	3	1.23728	0.0344828
cell redox homeostasis	3	1.22726	0.0344828
viral entry into host cell	3	1.19808	0.0344828
wound healing	3	1.19808	0.0344828
response to toxic substance	3	1.15212	0.0344828
regulation of gene expression	3	1.03119	0.0344828
glucose homeostasis	3	1.0239	0.0344828
positive regulation of growth factor dependent skeletal muscle satellite cell proliferation	2	1.99067	0.0229885
pentose biosynthetic process	2	1.99067	0.0229885
response to iron ion starvation	2	1.99067	0.0229885
lipoxin A4 biosynthetic process	2	1.99067	0.0229885
pentose-phosphate shunt, oxidative branch	2	1.99067	0.0229885
neutrophil apoptotic process	2	1.81568	0.0229885
cellular response to prolactin	2	1.81568	0.0229885
positive regulation of apoptotic DNA fragmentation	2	1.81568	0.0229885
regulation of transforming growth factor beta2 production	2	1.69184	0.0229885
positive regulation of oxidative stress-induced intrinsic apoptotic signaling pathway	2	1.69184	0.0229885
negative regulation of extracellular matrix disassembly	2	1.69184	0.0229885
connective tissue replacement involved in inflammatory response wound healing	2	1.69184	0.0229885
negative regulation of gene silencing by miRNA	2	1.69184	0.0229885
cellular response to jasmonic acid stimulus	2	1.69184	0.0229885
proteasomal ubiquitin-independent protein catabolic process	2	1.69184	0.0229885
regulation of binding	2	1.69184	0.0229885
negative regulation of muscle cell apoptotic process	2	1.59603	0.0229885
regulation of T cell differentiation in thymus	2	1.59603	0.0229885
glutamine transport	2	1.59603	0.0229885
cellular response to angiotensin	2	1.59603	0.0229885
lipoxin metabolic process	2	1.59603	0.0229885
hepoxilin biosynthetic process	2	1.59603	0.0229885
positive regulation of transcription from RNA polymerase II promoter in response to oxidative stress	2	1.59603	0.0229885
positive regulation of ATP biosynthetic process	2	1.51795	0.0229885
embryonic process involved in female pregnancy	2	1.51795	0.0229885
regulation of Ras protein signal transduction	2	1.51795	0.0229885
negative regulation of stress-activated MAPK cascade	2	1.51795	0.0229885
oxygen homeostasis	2	1.51795	0.0229885
positive regulation of transcription from RNA polymerase II promoter in response to stress	2	1.51795	0.0229885
cellular response to iron ion	2	1.51795	0.0229885
positive regulation of mitophagy	2	1.51795	0.0229885
NADP metabolic process	2	1.51795	0.0229885
homocysteine metabolic process	2	1.4521	0.0229885
regulation of keratinocyte proliferation	2	1.3952	0.0229885
SMAD protein complex assembly	2	1.3952	0.0229885
positive regulation of interleukin-1 beta production	2	1.3952	0.0229885
cellular response to potassium ion	2	1.3952	0.0229885
doxorubicin metabolic process	2	1.3952	0.0229885
myeloid cell homeostasis	2	1.3952	0.0229885
growth hormone receptor signaling pathway	2	1.3952	0.0229885
daunorubicin metabolic process	2	1.3952	0.0229885
progesterone metabolic process	2	1.34514	0.0229885
heme transport	2	1.34514	0.0229885
SMAD protein import into nucleus	2	1.34514	0.0229885
negative regulation of stem cell differentiation	2	1.34514	0.0229885
positive regulation of superoxide anion generation	2	1.34514	0.0229885
positive regulation of protein import into nucleus, translocation	2	1.30048	0.0229885
cellular response to X-ray	2	1.30048	0.0229885
positive regulation of chemokine biosynthetic process	2	1.30048	0.0229885
cyclooxygenase pathway	2	1.30048	0.0229885
positive regulation of gene silencing by miRNA	2	1.30048	0.0229885
regulation of mitochondrial membrane permeability	2	1.30048	0.0229885
pentose-phosphate shunt	2	1.26018	0.0229885
regulation of cell death	2	1.26018	0.0229885
positive regulation of heterotypic cell-cell adhesion	2	1.26018	0.0229885
positive regulation of histone deacetylation	2	1.26018	0.0229885
cellular response to fluid shear stress	2	1.22348	0.0229885
cellular response to nutrient levels	2	1.22348	0.0229885
receptor catabolic process	2	1.22348	0.0229885
retinal metabolic process	2	1.22348	0.0229885
regulation of necrotic cell death	2	1.22348	0.0229885
PERK-mediated unfolded protein response	2	1.22348	0.0229885
positive regulation of transcription from RNA polymerase II promoter in response to endoplasmic reticulum stress	2	1.22348	0.0229885
positive regulation of DNA damage response, signal transduction by p53 class mediator	2	1.22348	0.0229885
miRNA mediated inhibition of translation	2	1.22348	0.0229885
virion assembly	2	1.22348	0.0229885
mitophagy in response to mitochondrial depolarization	2	1.22348	0.0229885
removal of superoxide radicals	2	1.22348	0.0229885
replicative senescence	2	1.22348	0.0229885
ovulation	2	1.22348	0.0229885
activation of cysteine-type endopeptidase activity involved in apoptotic signaling pathway	2	1.18981	0.0229885
prostaglandin metabolic process	2	1.18981	0.0229885
positive regulation of SMAD protein import into nucleus	2	1.18981	0.0229885
positive regulation of DNA biosynthetic process	2	1.18981	0.0229885
regulation of type I interferon production	2	1.18981	0.0229885
negative regulation by host of viral transcription	2	1.18981	0.0229885
respiratory burst	2	1.18981	0.0229885
MyD88-independent toll-like receptor signaling pathway	2	1.18981	0.0229885
regulation of interferon-gamma-mediated signaling pathway	2	1.18981	0.0229885
cytoplasmic sequestering of transcription factor	2	1.18981	0.0229885
eyelid development in camera-type eye	2	1.18981	0.0229885
determination of adult lifespan	2	1.18981	0.0229885
positive regulation of protein oligomerization	2	1.15871	0.0229885
positive regulation by host of viral transcription	2	1.15871	0.0229885
isoprenoid biosynthetic process	2	1.15871	0.0229885
lipid biosynthetic process	2	1.15871	0.0229885
positive regulation of glycolytic process	2	1.15871	0.0229885
negative regulation of oxidative stress-induced intrinsic apoptotic signaling pathway	2	1.15871	0.0229885
regulation of I-kappaB kinase/NF-kappaB signaling	2	1.12984	0.0229885
JAK-STAT cascade involved in growth hormone signaling pathway	2	1.12984	0.0229885
negative regulation of cell-cell adhesion	2	1.12984	0.0229885
hyaluronan catabolic process	2	1.12984	0.0229885
hypothalamus development	2	1.12984	0.0229885
mRNA stabilization	2	1.12984	0.0229885
response to copper ion	2	1.12984	0.0229885
negative regulation of growth of symbiont in host	2	1.1029	0.0229885
nucleophagy	2	1.1029	0.0229885
DNA damage response, signal transduction by p53 class mediator resulting in transcription of p21 class mediator	2	1.1029	0.0229885
bile acid metabolic process	2	1.1029	0.0229885
3'-UTR-mediated mRNA stabilization	2	1.07766	0.0229885
positive regulation of chemokine production	2	1.07766	0.0229885
linoleic acid metabolic process	2	1.07766	0.0229885
response to vitamin D	2	1.05392	0.0229885
response to iron ion	2	1.05392	0.0229885
error-free translesion synthesis	2	1.03153	0.0229885
error-prone translesion synthesis	2	1.03153	0.0229885
