# Supplementary material for: Network Pharmacology Study and Experimental Validation of Yiqi Huayu Decoction Inducing Ferroptosis in Gastric Cancer
Source: Front Oncol. 2022 Feb 14;12:820059. doi: 10.3389/fonc.2022.820059 (PMC8883049; doi:10.3389/fonc.2022.820059)
Supplement: Supplementary file 14 [file Table_9.xlsx]

## Sheet: Sheet1
Category	Term	Count	%	PValue	Genes	List Total	Pop Hits	Pop Total	Fold Enrichment	Bonferroni	Benjamini	FDR
GOTERM_CC_DIRECT	GO:0005737~cytoplasm	50	57.4713	3.58099e-08	EIF4A1, KEAP1, HSPB1, MTR, FOXM1, ELAVL1, ACTB, ZFP36, JAK2, G6PD, NCOA3, ACSL4, HIC1, ZEB1, NR5A2, IFNG, CRYAB, SQSTM1, TP53, CD44, ATF4, YAP1, EPAS1, ALOX12, SLC3A2, SRI, PTGS2, HIF1A, ACACA, UBB, CBS, CCL5, PCBP1, HSF1, DECR1, ATG5, EGLN1, TFAP2A, NQO1, PRNP, SMAD4, TGFB1, STAT3, AKR1C3, SOD1, IL6, SP1, BAX, ATM, NFE2L2	87	5222	18224	2.00566	7.23358e-06	2.4112e-06	2.25603e-06
GOTERM_CC_DIRECT	GO:0005829~cytosol	48	55.1724	3.02897e-14	ATP6V1A, YAP1, BECN1, EIF4A1, EPAS1, ALOX15, KEAP1, PEBP1, HSPB1, MTR, ALOX12, SRI, TAZ, ELAVL1, HIF1A, SAT1, ACACA, ACTB, HSP90B1, MAP1LC3B, ZFP36, UBB, CBS, MYC, ALOX5, PHKG2, HSF1, HMOX1, JAK2, ATG5, EGLN1, NQO1, JUN, G6PD, SMAD4, AKR1C1, IDH2, STAT3, AKR1C3, PGD, SOD1, LCN2, BAX, CRYAB, UBA52, SQSTM1, TP53, NFE2L2	87	3315	18224	3.03307	6.12244e-12	6.11852e-12	5.72475e-12
GOTERM_CC_DIRECT	GO:0005634~nucleus	45	51.7241	2.40871e-05	YAP1, BECN1, EIF4A1, EPAS1, PEBP1, HSPB1, SLC3A2, FOXM1, PTGS2, TAZ, ELAVL1, HIF1A, HSP90B1, ZFP36, UBB, CBS, MYC, HSF1, HMOX1, JAK2, DECR1, TFAP2A, EGLN1, PRNP, JUN, G6PD, TFAP2C, SMAD4, TGFB1, NCOA3, STAT3, AKR1C3, PGD, SOD1, ZEB1, NR5A2, SP1, BAX, ATM, CRYAB, UBA52, TP53, ATF4, ABCG2, NFE2L2	87	5415	18224	1.74076	0.00485384	0.000810933	0.000758744
GOTERM_CC_DIRECT	GO:0070062~extracellular exosome	36	41.3793	1.38539e-08	ATP6V1A, EIF4A1, ABCB6, TFRC, CISD1, PEBP1, HSPB1, ALOX12, SLC3A2, SLC1A5, SRI, ACACA, ACTB, HSP90B1, DPP4, UBB, PCBP1, DECR1, NQO1, PRNP, SLC38A1, ABCC1, G6PD, NCOA3, AKR1C1, IDH2, AKR1C3, ACSL4, PGD, SOD1, LCN2, BAX, CRYAB, UBA52, SQSTM1, CD44	87	2811	18224	2.68266	2.79848e-06	1.39924e-06	1.30919e-06
GOTERM_CC_DIRECT	GO:0005654~nucleoplasm	31	35.6322	5.47926e-06	YAP1, EPAS1, KEAP1, SRI, FOXM1, ELAVL1, HIF1A, ACTB, UBB, MYC, PCBP1, HSF1, JAK2, DECR1, TFAP2A, JUN, TFAP2C, SMAD4, NCOA3, STAT3, HIC1, SOD1, ZEB1, NR5A2, SP1, ATM, CRYAB, UBA52, SQSTM1, TP53, ATF4	87	2784	18224	2.33247	0.0011062	0.000276703	0.000258895
GOTERM_CC_DIRECT	GO:0016020~membrane	22	25.2874	0.00111909	YAP1, EIF4A1, ABCC1, G6PD, TFRC, SLC11A1, ALOX15, ACSL4, ALOX12, SLC3A2, SLC1A5, SRI, ELAVL1, ACTB, HSP90B1, DPP4, FADS2, PCBP1, BAX, HMOX1, JAK2, ATG5	87	2200	18224	2.09471	0.202427	0.028257	0.0264385
GOTERM_CC_DIRECT	GO:0005739~mitochondrion	20	22.9885	1.09711e-05	ATP6V1A, BECN1, PRNP, TFAP2C, ABCB6, GLS2, IDH2, CISD1, SRI, TAZ, ACACA, SOD1, MAP1LC3B, UBB, MYC, BAX, NOX4, CRYAB, TP53, DECR1	87	1331	18224	3.14758	0.00221373	0.000443234	0.000414709
GOTERM_CC_DIRECT	GO:0005615~extracellular space	15	17.2414	0.00405126	TGFB1, TFRC, HFE, HSPB1, ACTB, SOD1, IL6, IFNG, UBB, CCL5, ALOX5, LCN2, HMOX1, UBA52, HAMP	87	1347	18224	2.33264	0.559576	0.0584539	0.0546921
GOTERM_CC_DIRECT	GO:0005783~endoplasmic reticulum	12	13.7931	0.00173713	PRNP, BECN1, ABCB6, BAX, KEAP1, HMOX1, HMGCR, PTGS2, TP53, SQSTM1, HSP90B1, FDFT1	87	828	18224	3.03582	0.296161	0.0389889	0.0364797
GOTERM_CC_DIRECT	GO:0005789~endoplasmic reticulum membrane	12	13.7931	0.00238045	BECN1, FADS2, ABCB6, BAX, HMOX1, NOX4, ACSL4, HMGCR, SRI, PTGS2, HSP90B1, FDFT1	87	862	18224	2.91607	0.382097	0.0400709	0.0374921
GOTERM_CC_DIRECT	GO:0043234~protein complex	7	8.04598	0.0132699	BECN1, MYC, HSF1, PTGS2, TP53, ACTB, SOD1	87	412	18224	3.55898	0.932691	0.14108	0.132
GOTERM_CC_DIRECT	GO:0009986~cell surface	7	8.04598	0.0429949	DPP4, PRNP, TGFB1, TFRC, SLC3A2, CRYAB, CD44	87	542	18224	2.70535	0.99986	0.334037	0.31254
GOTERM_CC_DIRECT	GO:0005667~transcription factor complex	6	6.89655	0.00220212	YAP1, SMAD4, JUN, ZEB1, EPAS1, HIF1A	87	193	18224	6.51206	0.35938	0.0400709	0.0374921
GOTERM_CC_DIRECT	GO:0000790~nuclear chromatin	6	6.89655	0.00220212	SMAD4, SP1, NCOA3, STAT3, TP53, ACTB	87	193	18224	6.51206	0.35938	0.0400709	0.0374921
GOTERM_CC_DIRECT	GO:0031410~cytoplasmic vesicle	6	6.89655	0.00510228	MAP1LC3B, TFRC, HFE, ATM, SQSTM1, SOD1	87	235	18224	5.3482	0.644169	0.0684982	0.0640899
GOTERM_CC_DIRECT	GO:0005925~focal adhesion	6	6.89655	0.037602	DPP4, HSPB1, NOX4, CD44, ACTB, HSP90B1	87	391	18224	3.21439	0.999566	0.305373	0.28572
GOTERM_CC_DIRECT	GO:0005741~mitochondrial outer membrane	5	5.74713	0.0054256	PRNP, ABCB6, CISD1, BAX, ACSL4	87	149	18224	7.02924	0.666781	0.0684982	0.0640899
GOTERM_CC_DIRECT	GO:0010008~endosome membrane	5	5.74713	0.0114426	BECN1, UBB, ABCB6, SLC11A1, UBA52	87	185	18224	5.66139	0.902191	0.135965	0.127215
GOTERM_CC_DIRECT	GO:0031012~extracellular matrix	5	5.74713	0.0514685	EIF4A1, TGFB1, HSPB1, HSP90B1, SOD1	87	296	18224	3.53837	0.999977	0.385061	0.360279
GOTERM_CC_DIRECT	GO:0043025~neuronal cell body	5	5.74713	0.0618789	NQO1, TGFB1, UBB, ACSL4, SOD1	87	315	18224	3.32494	0.999998	0.431018	0.40328
GOTERM_CC_DIRECT	GO:0005759~mitochondrial matrix	5	5.74713	0.0689879	GLS2, IDH2, TP53, DECR1, SOD1	87	327	18224	3.20292	0.999999	0.464519	0.434624
GOTERM_CC_DIRECT	GO:0090575~RNA polymerase II transcription factor complex	4	4.5977	0.000499741	SMAD4, NR5A2, STAT3, HIF1A	87	33	18224	25.3905	0.0960424	0.0144211	0.013493
GOTERM_CC_DIRECT	GO:0005776~autophagosome	4	4.5977	0.00343519	BECN1, MAP1LC3B, SQSTM1, ATG5	87	64	18224	13.092	0.500977	0.0533776	0.0499424
GOTERM_CC_DIRECT	GO:0042470~melanosome	4	4.5977	0.0121296	TFRC, SLC3A2, SLC1A5, HSP90B1	87	101	18224	8.29589	0.915005	0.136121	0.127361
GOTERM_CC_DIRECT	GO:0043209~myelin sheath	4	4.5977	0.0352254	ATP6V1A, CRYAB, ACTB, SOD1	87	152	18224	5.5124	0.999285	0.305373	0.28572
GOTERM_CC_DIRECT	GO:0009897~external side of plasma membrane	4	4.5977	0.0797277	IL6, IFNG, TFRC, HFE	87	213	18224	3.93373	1	0.467514	0.437427
GOTERM_CC_DIRECT	GO:0005901~caveola	3	3.44828	0.0377937	HMOX1, JAK2, PTGS2	87	65	18224	9.6679	0.999583	0.305373	0.28572
GOTERM_CC_DIRECT	GO:0031966~mitochondrial membrane	3	3.44828	0.0728174	BECN1, TAZ, ABCG2	87	94	18224	6.68525	1	0.467514	0.437427
GOTERM_CC_DIRECT	GO:0016363~nuclear matrix	3	3.44828	0.0768761	ALOX5, JAK2, TP53	87	97	18224	6.47849	1	0.467514	0.437427
GOTERM_CC_DIRECT	GO:0016605~PML body	3	3.44828	0.0782447	HSF1, TP53, SQSTM1	87	98	18224	6.41239	1	0.467514	0.437427
GOTERM_CC_DIRECT	GO:0005623~cell	3	3.44828	0.0810049	EGLN1, LCN2, HAMP	87	100	18224	6.28414	1	0.467514	0.437427
GOTERM_CC_DIRECT	GO:1990904~ribonucleoprotein complex	2	2.29885	0.0140912	ZFP36, ELAVL1	87	3	18224	139.648	0.943112	0.142321	0.133162
GOTERM_CC_DIRECT	GO:0071438~invadopodium membrane	2	2.29885	0.0279862	DPP4, NOX1	87	6	18224	69.8238	0.996765	0.2692	0.251875
GOTERM_CC_DIRECT	GO:1990712~HFE-transferrin receptor complex	2	2.29885	0.0371417	TFRC, HFE	87	8	18224	52.3678	0.999522	0.305373	0.28572
GOTERM_CC_DIRECT	GO:0043020~NADPH oxidase complex	2	2.29885	0.0551979	NOX4, NOX1	87	12	18224	34.9119	0.99999	0.398214	0.372586
GOTERM_CC_DIRECT	GO:0000407~pre-autophagosomal structure	2	2.29885	0.0859945	BECN1, SQSTM1	87	19	18224	22.0496	1	0.482525	0.451471

## Sheet: CC1
Description	Gene Count	-log10(P Value)	Gene Ratio	Genes
cytoplasm	50	7.446	0.574713	EIF4A1, KEAP1, HSPB1, MTR, FOXM1, ELAVL1, ACTB, ZFP36, JAK2, G6PD, NCOA3, ACSL4, HIC1, ZEB1, NR5A2, IFNG, CRYAB, SQSTM1, TP53, CD44, ATF4, YAP1, EPAS1, ALOX12, SLC3A2, SRI, PTGS2, HIF1A, ACACA, UBB, CBS, CCL5, PCBP1, HSF1, DECR1, ATG5, EGLN1, TFAP2A, NQO1, PRNP, SMAD4, TGFB1, STAT3, AKR1C3, SOD1, IL6, SP1, BAX, ATM, NFE2L2
cytosol	48	13.5187	0.551724	ATP6V1A, YAP1, BECN1, EIF4A1, EPAS1, ALOX15, KEAP1, PEBP1, HSPB1, MTR, ALOX12, SRI, TAZ, ELAVL1, HIF1A, SAT1, ACACA, ACTB, HSP90B1, MAP1LC3B, ZFP36, UBB, CBS, MYC, ALOX5, PHKG2, HSF1, HMOX1, JAK2, ATG5, EGLN1, NQO1, JUN, G6PD, SMAD4, AKR1C1, IDH2, STAT3, AKR1C3, PGD, SOD1, LCN2, BAX, CRYAB, UBA52, SQSTM1, TP53, NFE2L2
nucleus	45	4.61822	0.517241	YAP1, BECN1, EIF4A1, EPAS1, PEBP1, HSPB1, SLC3A2, FOXM1, PTGS2, TAZ, ELAVL1, HIF1A, HSP90B1, ZFP36, UBB, CBS, MYC, HSF1, HMOX1, JAK2, DECR1, TFAP2A, EGLN1, PRNP, JUN, G6PD, TFAP2C, SMAD4, TGFB1, NCOA3, STAT3, AKR1C3, PGD, SOD1, ZEB1, NR5A2, SP1, BAX, ATM, CRYAB, UBA52, TP53, ATF4, ABCG2, NFE2L2
extracellular exosome	36	7.85843	0.413793	ATP6V1A, EIF4A1, ABCB6, TFRC, CISD1, PEBP1, HSPB1, ALOX12, SLC3A2, SLC1A5, SRI, ACACA, ACTB, HSP90B1, DPP4, UBB, PCBP1, DECR1, NQO1, PRNP, SLC38A1, ABCC1, G6PD, NCOA3, AKR1C1, IDH2, AKR1C3, ACSL4, PGD, SOD1, LCN2, BAX, CRYAB, UBA52, SQSTM1, CD44
nucleoplasm	31	5.26128	0.356322	YAP1, EPAS1, KEAP1, SRI, FOXM1, ELAVL1, HIF1A, ACTB, UBB, MYC, PCBP1, HSF1, JAK2, DECR1, TFAP2A, JUN, TFAP2C, SMAD4, NCOA3, STAT3, HIC1, SOD1, ZEB1, NR5A2, SP1, ATM, CRYAB, UBA52, SQSTM1, TP53, ATF4
membrane	22	2.95114	0.252874	YAP1, EIF4A1, ABCC1, G6PD, TFRC, SLC11A1, ALOX15, ACSL4, ALOX12, SLC3A2, SLC1A5, SRI, ELAVL1, ACTB, HSP90B1, DPP4, FADS2, PCBP1, BAX, HMOX1, JAK2, ATG5
mitochondrion	20	4.95975	0.229885	ATP6V1A, BECN1, PRNP, TFAP2C, ABCB6, GLS2, IDH2, CISD1, SRI, TAZ, ACACA, SOD1, MAP1LC3B, UBB, MYC, BAX, NOX4, CRYAB, TP53, DECR1
extracellular space	15	2.39241	0.172414	TGFB1, TFRC, HFE, HSPB1, ACTB, SOD1, IL6, IFNG, UBB, CCL5, ALOX5, LCN2, HMOX1, UBA52, HAMP
endoplasmic reticulum	12	2.76017	0.137931	PRNP, BECN1, ABCB6, BAX, KEAP1, HMOX1, HMGCR, PTGS2, TP53, SQSTM1, HSP90B1, FDFT1
endoplasmic reticulum membrane	12	2.62334	0.137931	BECN1, FADS2, ABCB6, BAX, HMOX1, NOX4, ACSL4, HMGCR, SRI, PTGS2, HSP90B1, FDFT1
protein complex	7	1.87713	0.0804598	BECN1, MYC, HSF1, PTGS2, TP53, ACTB, SOD1
cell surface	7	1.36658	0.0804598	DPP4, PRNP, TGFB1, TFRC, SLC3A2, CRYAB, CD44
transcription factor complex	6	2.65716	0.0689655	YAP1, SMAD4, JUN, ZEB1, EPAS1, HIF1A
nuclear chromatin	6	2.65716	0.0689655	SMAD4, SP1, NCOA3, STAT3, TP53, ACTB
cytoplasmic vesicle	6	2.29224	0.0689655	MAP1LC3B, TFRC, HFE, ATM, SQSTM1, SOD1
focal adhesion	6	1.42479	0.0689655	DPP4, HSPB1, NOX4, CD44, ACTB, HSP90B1
mitochondrial outer membrane	5	2.26555	0.0574713	PRNP, ABCB6, CISD1, BAX, ACSL4
endosome membrane	5	1.94147	0.0574713	BECN1, UBB, ABCB6, SLC11A1, UBA52
extracellular matrix	5	1.28846	0.0574713	EIF4A1, TGFB1, HSPB1, HSP90B1, SOD1
neuronal cell body	5	1.20846	0.0574713	NQO1, TGFB1, UBB, ACSL4, SOD1
mitochondrial matrix	5	1.16123	0.0574713	GLS2, IDH2, TP53, DECR1, SOD1
RNA polymerase II transcription factor complex	4	3.30126	0.045977	SMAD4, NR5A2, STAT3, HIF1A
autophagosome	4	2.46405	0.045977	BECN1, MAP1LC3B, SQSTM1, ATG5
melanosome	4	1.91615	0.045977	TFRC, SLC3A2, SLC1A5, HSP90B1
myelin sheath	4	1.45314	0.045977	ATP6V1A, CRYAB, ACTB, SOD1
external side of plasma membrane	4	1.09839	0.045977	IL6, IFNG, TFRC, HFE
caveola	3	1.42258	0.0344828	HMOX1, JAK2, PTGS2
mitochondrial membrane	3	1.13776	0.0344828	BECN1, TAZ, ABCG2
nuclear matrix	3	1.11421	0.0344828	ALOX5, JAK2, TP53
PML body	3	1.10655	0.0344828	HSF1, TP53, SQSTM1
cell	3	1.09149	0.0344828	EGLN1, LCN2, HAMP
ribonucleoprotein complex	2	1.85105	0.0229885	ZFP36, ELAVL1
invadopodium membrane	2	1.55306	0.0229885	DPP4, NOX1
HFE-transferrin receptor complex	2	1.43014	0.0229885	TFRC, HFE
NADPH oxidase complex	2	1.25808	0.0229885	NOX4, NOX1
pre-autophagosomal structure	2	1.06553	0.0229885	BECN1, SQSTM1
