# Supplementary material for: Network Pharmacology Study and Experimental Validation of Yiqi Huayu Decoction Inducing Ferroptosis in Gastric Cancer
Source: Front Oncol. 2022 Feb 14;12:820059. doi: 10.3389/fonc.2022.820059 (PMC8883049; doi:10.3389/fonc.2022.820059)
Supplement: Supplementary file 15 [file Table_10.xlsx]

## Sheet: Sheet1
Category	Term	Count	%	PValue	Genes	List Total	Pop Hits	Pop Total	Fold Enrichment	Bonferroni	Benjamini	FDR
KEGG_PATHWAY	hsa05200:Pathways in cancer	13	14.9425	0.000690786	EGLN1, JUN, SMAD4, TGFB1, EPAS1, STAT3, PTGS2, HIF1A, HSP90B1, IL6, MYC, BAX, TP53	73	393	6879	3.11712	0.118179	0.0209538	0.0198025
KEGG_PATHWAY	hsa05166:HTLV-I infection	10	11.4943	0.00123056	IL6, ZFP36, SMAD4, JUN, TGFB1, MYC, BAX, ATM, TP53, ATF4	73	254	6879	3.70996	0.200765	0.0319946	0.0302366
KEGG_PATHWAY	hsa05206:MicroRNAs in cancer	10	11.4943	0.0027857	ABCC1, ZEB1, GLS2, MYC, STAT3, HMOX1, ATM, PTGS2, TP53, CD44	73	286	6879	3.29486	0.398125	0.0563331	0.0532378
KEGG_PATHWAY	hsa05161:Hepatitis B	9	10.3448	0.000123012	IL6, SMAD4, JUN, TGFB1, MYC, STAT3, BAX, TP53, ATF4	73	145	6879	5.84894	0.0221408	0.0187551	0.0177246
KEGG_PATHWAY	hsa04066:HIF-1 signaling pathway	7	8.04598	0.000469661	EGLN1, IL6, IFNG, TFRC, STAT3, HMOX1, HIF1A	73	96	6879	6.87115	0.0819454	0.0187551	0.0177246
KEGG_PATHWAY	hsa05205:Proteoglycans in cancer	7	8.04598	0.0178363	TGFB1, MYC, STAT3, HIF1A, TP53, CD44, ACTB	73	200	6879	3.29815	0.962203	0.216414	0.204523
KEGG_PATHWAY	hsa05210:Colorectal cancer	6	6.89655	0.000444436	SMAD4, JUN, TGFB1, MYC, BAX, TP53	73	62	6879	9.11931	0.077719	0.0187551	0.0177246
KEGG_PATHWAY	hsa05230:Central carbon metabolism in cancer	6	6.89655	0.000515249	G6PD, GLS2, MYC, SLC1A5, HIF1A, TP53	73	64	6879	8.83433	0.0895347	0.0187551	0.0177246
KEGG_PATHWAY	hsa05323:Rheumatoid arthritis	6	6.89655	0.00218065	ATP6V1A, IL6, JUN, TGFB1, IFNG, CCL5	73	88	6879	6.42497	0.327876	0.0496099	0.0468841
KEGG_PATHWAY	hsa05164:Influenza A	6	6.89655	0.0350691	IL6, JUN, IFNG, CCL5, JAK2, ACTB	73	174	6879	3.24941	0.998492	0.303932	0.287232
KEGG_PATHWAY	hsa05168:Herpes simplex infection	6	6.89655	0.0421386	IL6, JUN, IFNG, CCL5, JAK2, TP53	73	183	6879	3.0896	0.999605	0.306769	0.289914
KEGG_PATHWAY	hsa01130:Biosynthesis of antibiotics	6	6.89655	0.0704591	G6PD, CBS, IDH2, HMGCR, PGD, FDFT1	73	212	6879	2.66697	0.999998	0.402515	0.380399
KEGG_PATHWAY	hsa05020:Prion diseases	5	5.74713	0.000403584	PRNP, IL6, CCL5, BAX, SOD1	73	34	6879	13.8578	0.0708333	0.0187551	0.0177246
KEGG_PATHWAY	hsa00590:Arachidonic acid metabolism	5	5.74713	0.00367243	ALOX5, ALOX15, AKR1C3, ALOX12, PTGS2	73	61	6879	7.72401	0.488094	0.0668383	0.0631659
KEGG_PATHWAY	hsa05321:Inflammatory bowel disease (IBD)	5	5.74713	0.00436742	IL6, JUN, TGFB1, IFNG, STAT3	73	64	6879	7.36194	0.549146	0.072261	0.0682906
KEGG_PATHWAY	hsa05211:Renal cell carcinoma	5	5.74713	0.00487707	EGLN1, JUN, TGFB1, EPAS1, HIF1A	73	66	6879	7.13885	0.589261	0.0739689	0.0699046
KEGG_PATHWAY	hsa05140:Leishmaniasis	5	5.74713	0.00632275	JUN, TGFB1, IFNG, JAK2, PTGS2	73	71	6879	6.63612	0.684751	0.0885185	0.0836548
KEGG_PATHWAY	hsa04350:TGF-beta signaling pathway	5	5.74713	0.0113444	SMAD4, TGFB1, IFNG, SP1, MYC	73	84	6879	5.6091	0.87463	0.147478	0.139374
KEGG_PATHWAY	hsa05142:Chagas disease (American trypanosomiasis)	5	5.74713	0.0231442	IL6, JUN, TGFB1, IFNG, CCL5	73	104	6879	4.53043	0.985902	0.263265	0.2488
KEGG_PATHWAY	hsa04668:TNF signaling pathway	5	5.74713	0.025379	IL6, JUN, CCL5, PTGS2, ATF4	73	107	6879	4.40341	0.990708	0.271705	0.256776
KEGG_PATHWAY	hsa05145:Toxoplasmosis	5	5.74713	0.0277403	TGFB1, IFNG, ALOX5, STAT3, JAK2	73	110	6879	4.28331	0.994024	0.280485	0.265074
KEGG_PATHWAY	hsa04919:Thyroid hormone signaling pathway	5	5.74713	0.03196	MYC, NCOA3, HIF1A, TP53, ACTB	73	115	6879	4.09708	0.997292	0.290836	0.274856
KEGG_PATHWAY	hsa05169:Epstein-Barr virus infection	5	5.74713	0.0384714	JUN, MYC, STAT3, TP53, CD44	73	122	6879	3.862	0.999207	0.306769	0.289914
KEGG_PATHWAY	hsa04110:Cell cycle	5	5.74713	0.0404621	SMAD4, TGFB1, MYC, ATM, TP53	73	124	6879	3.79971	0.999456	0.306769	0.289914
KEGG_PATHWAY	hsa04380:Osteoclast differentiation	5	5.74713	0.0478866	JUN, TGFB1, IFNG, SQSTM1, NOX1	73	131	6879	3.59667	0.999868	0.333359	0.315043
KEGG_PATHWAY	hsa05162:Measles	5	5.74713	0.0501385	IL6, IFNG, STAT3, JAK2, TP53	73	133	6879	3.54259	0.999914	0.333359	0.315043
KEGG_PATHWAY	hsa04068:FoxO signaling pathway	5	5.74713	0.0512861	IL6, SMAD4, TGFB1, STAT3, ATM	73	134	6879	3.51615	0.999931	0.333359	0.315043
KEGG_PATHWAY	hsa04630:Jak-STAT signaling pathway	5	5.74713	0.064858	IL6, IFNG, MYC, STAT3, JAK2	73	145	6879	3.24941	0.999995	0.393472	0.371853
KEGG_PATHWAY	hsa04932:Non-alcoholic fatty liver disease (NAFLD)	5	5.74713	0.0729835	IL6, JUN, TGFB1, BAX, ATF4	73	151	6879	3.12029	0.999999	0.402515	0.380399
KEGG_PATHWAY	hsa04390:Hippo signaling pathway	5	5.74713	0.0729835	YAP1, SMAD4, TGFB1, MYC, ACTB	73	151	6879	3.12029	0.999999	0.402515	0.380399
KEGG_PATHWAY	hsa05202:Transcriptional misregulation in cancer	5	5.74713	0.0970507	IL6, SP1, MYC, ATM, TP53	73	167	6879	2.82134	1	0.424505	0.401181
KEGG_PATHWAY	hsa05212:Pancreatic cancer	4	4.5977	0.0302505	SMAD4, TGFB1, STAT3, TP53	73	65	6879	5.79895	0.996267	0.289768	0.273847
KEGG_PATHWAY	hsa05220:Chronic myeloid leukemia	4	4.5977	0.0392337	SMAD4, TGFB1, MYC, TP53	73	72	6879	5.23516	0.999314	0.306769	0.289914
KEGG_PATHWAY	hsa05132:Salmonella infection	4	4.5977	0.0557715	IL6, JUN, IFNG, ACTB	73	83	6879	4.54134	0.999971	0.350014	0.330783
KEGG_PATHWAY	hsa04915:Estrogen signaling pathway	4	4.5977	0.0847611	JUN, SP1, HSP90B1, ATF4	73	99	6879	3.80739	1	0.424505	0.401181
KEGG_PATHWAY	hsa05146:Amoebiasis	4	4.5977	0.0991156	IL6, TGFB1, IFNG, HSPB1	73	106	6879	3.55596	1	0.424505	0.401181
KEGG_PATHWAY	hsa02010:ABC transporters	3	3.44828	0.0771351	ABCC1, ABCB6, ABCG2	73	44	6879	6.42497	1	0.4129	0.390213
KEGG_PATHWAY	hsa01212:Fatty acid metabolism	3	3.44828	0.0895867	FADS2, ACSL4, ACACA	73	48	6879	5.88955	1	0.424505	0.401181
KEGG_PATHWAY	hsa05144:Malaria	3	3.44828	0.0927878	IL6, TGFB1, IFNG	73	49	6879	5.76936	1	0.424505	0.401181
KEGG_PATHWAY	hsa04913:Ovarian steroidogenesis	3	3.44828	0.0927878	ALOX5, AKR1C3, PTGS2	73	49	6879	5.76936	1	0.424505	0.401181
KEGG_PATHWAY	hsa05014:Amyotrophic lateral sclerosis (ALS)	3	3.44828	0.0960222	BAX, TP53, SOD1	73	50	6879	5.65397	1	0.424505	0.401181
KEGG_PATHWAY	hsa00480:Glutathione metabolism	3	3.44828	0.0992887	G6PD, IDH2, PGD	73	51	6879	5.54311	1	0.424505	0.401181

## Sheet: KEGG1
Description	Gene Count	-log10(P Value)	Gene Ratio	Genes
Pathways in cancer	13	3.16066	0.178082	EGLN1, JUN, SMAD4, TGFB1, EPAS1, STAT3, PTGS2, HIF1A, HSP90B1, IL6, MYC, BAX, TP53
HTLV-I infection	10	2.9099	0.136986	IL6, ZFP36, SMAD4, JUN, TGFB1, MYC, BAX, ATM, TP53, ATF4
MicroRNAs in cancer	10	2.55507	0.136986	ABCC1, ZEB1, GLS2, MYC, STAT3, HMOX1, ATM, PTGS2, TP53, CD44
Hepatitis B	9	3.91005	0.123288	IL6, SMAD4, JUN, TGFB1, MYC, STAT3, BAX, TP53, ATF4
HIF-1 signaling pathway	7	3.32822	0.0958904	EGLN1, IL6, IFNG, TFRC, STAT3, HMOX1, HIF1A
Proteoglycans in cancer	7	1.74869	0.0958904	TGFB1, MYC, STAT3, HIF1A, TP53, CD44, ACTB
Colorectal cancer	6	3.35219	0.0821918	SMAD4, JUN, TGFB1, MYC, BAX, TP53
Central carbon metabolism in cancer	6	3.28798	0.0821918	G6PD, GLS2, MYC, SLC1A5, HIF1A, TP53
Rheumatoid arthritis	6	2.66141	0.0821918	ATP6V1A, IL6, JUN, TGFB1, IFNG, CCL5
Influenza A	6	1.45508	0.0821918	IL6, JUN, IFNG, CCL5, JAK2, ACTB
Herpes simplex infection	6	1.37532	0.0821918	IL6, JUN, IFNG, CCL5, JAK2, TP53
Biosynthesis of antibiotics	6	1.15206	0.0821918	G6PD, CBS, IDH2, HMGCR, PGD, FDFT1
Prion diseases	5	3.39407	0.0684932	PRNP, IL6, CCL5, BAX, SOD1
Arachidonic acid metabolism	5	2.43505	0.0684932	ALOX5, ALOX15, AKR1C3, ALOX12, PTGS2
Inflammatory bowel disease (IBD)	5	2.35977	0.0684932	IL6, JUN, TGFB1, IFNG, STAT3
Renal cell carcinoma	5	2.31184	0.0684932	EGLN1, JUN, TGFB1, EPAS1, HIF1A
Leishmaniasis	5	2.19909	0.0684932	JUN, TGFB1, IFNG, JAK2, PTGS2
TGF-beta signaling pathway	5	1.94522	0.0684932	SMAD4, TGFB1, IFNG, SP1, MYC
Chagas disease (American trypanosomiasis)	5	1.63556	0.0684932	IL6, JUN, TGFB1, IFNG, CCL5
TNF signaling pathway	5	1.59553	0.0684932	IL6, JUN, CCL5, PTGS2, ATF4
Toxoplasmosis	5	1.55689	0.0684932	TGFB1, IFNG, ALOX5, STAT3, JAK2
Thyroid hormone signaling pathway	5	1.49539	0.0684932	MYC, NCOA3, HIF1A, TP53, ACTB
Epstein-Barr virus infection	5	1.41486	0.0684932	JUN, MYC, STAT3, TP53, CD44
Cell cycle	5	1.39295	0.0684932	SMAD4, TGFB1, MYC, ATM, TP53
Osteoclast differentiation	5	1.31979	0.0684932	JUN, TGFB1, IFNG, SQSTM1, NOX1
Measles	5	1.29983	0.0684932	IL6, IFNG, STAT3, JAK2, TP53
FoxO signaling pathway	5	1.29	0.0684932	IL6, SMAD4, TGFB1, STAT3, ATM
Jak-STAT signaling pathway	5	1.18804	0.0684932	IL6, IFNG, MYC, STAT3, JAK2
Non-alcoholic fatty liver disease (NAFLD)	5	1.13678	0.0684932	IL6, JUN, TGFB1, BAX, ATF4
Hippo signaling pathway	5	1.13678	0.0684932	YAP1, SMAD4, TGFB1, MYC, ACTB
Transcriptional misregulation in cancer	5	1.013	0.0684932	IL6, SP1, MYC, ATM, TP53
Pancreatic cancer	4	1.51927	0.0547945	SMAD4, TGFB1, STAT3, TP53
Chronic myeloid leukemia	4	1.40634	0.0547945	SMAD4, TGFB1, MYC, TP53
Salmonella infection	4	1.25359	0.0547945	IL6, JUN, IFNG, ACTB
Estrogen signaling pathway	4	1.0718	0.0547945	JUN, SP1, HSP90B1, ATF4
Amoebiasis	4	1.00386	0.0547945	IL6, TGFB1, IFNG, HSPB1
ABC transporters	3	1.11275	0.0410959	ABCC1, ABCB6, ABCG2
Fatty acid metabolism	3	1.04776	0.0410959	FADS2, ACSL4, ACACA
Malaria	3	1.03251	0.0410959	IL6, TGFB1, IFNG
Ovarian steroidogenesis	3	1.03251	0.0410959	ALOX5, AKR1C3, PTGS2
Amyotrophic lateral sclerosis (ALS)	3	1.01763	0.0410959	BAX, TP53, SOD1
Glutathione metabolism	3	1.0031	0.0410959	G6PD, IDH2, PGD
