# Supplementary material for: Network Pharmacology Study and Experimental Validation of Yiqi Huayu Decoction Inducing Ferroptosis in Gastric Cancer
Source: Front Oncol. 2022 Feb 14;12:820059. doi: 10.3389/fonc.2022.820059 (PMC8883049; doi:10.3389/fonc.2022.820059)
Supplement: Supplementary file 16 [file Table_11.xlsx]

## Sheet: Sheet1
Category	Term	Count	%	PValue	Genes	List Total	Pop Hits	Pop Total	Fold Enrichment	Bonferroni	Benjamini	FDR
GOTERM_MF_DIRECT	GO:0005515~protein binding	71	81.6092	1.28556e-08	EIF4A1, TFRC, HFE, PEBP1, KEAP1, HSPB1, MTR, FOXM1, SAT1, ELAVL1, ACTB, MAP1LC3B, ZFP36, MYC, JAK2, SLC38A1, G6PD, NCOA3, HIC1, ZEB1, NR5A2, CRYAB, UBA52, SQSTM1, TP53, CD44, ATF4, ABCG2, YAP1, BECN1, GLS2, EPAS1, ALOX15, ALOX12, SLC3A2, SRI, HMGCR, SLC1A5, PTGS2, HIF1A, ACACA, HSP90B1, DPP4, UBB, CBS, CCL5, PCBP1, ALOX5, PHKG2, HSF1, HMOX1, ATG5, EGLN1, TFAP2A, NQO1, PRNP, JUN, TFAP2C, SMAD4, TG…	87	8785	16881	1.56818	4.16521e-06	2.08261e-06	1.88335e-06
GOTERM_MF_DIRECT	GO:0042803~protein homodimerization activity	21	24.1379	5.01471e-10	TFAP2A, G6PD, JUN, SMAD4, TGFB1, TFRC, SLC11A1, HMGCR, PTGS2, ELAVL1, SOD1, DPP4, SP1, CBS, CCL5, LCN2, BAX, HMOX1, CRYAB, SQSTM1, ABCG2	87	730	16881	5.58181	1.62477e-07	1.62477e-07	1.46931e-07
GOTERM_MF_DIRECT	GO:0042802~identical protein binding	18	20.6897	1.87926e-07	NQO1, PRNP, G6PD, JUN, SMAD4, TFRC, STAT3, HSPB1, SRI, ACTB, SOD1, DPP4, CBS, HSF1, BAX, CRYAB, SQSTM1, TP53	87	749	16881	4.66304	6.08863e-05	2.02961e-05	1.83542e-05
GOTERM_MF_DIRECT	GO:0003700~transcription factor activity, sequence-specific DNA binding	17	19.5402	2.40818e-05	TFAP2A, JUN, TFAP2C, SMAD4, EPAS1, STAT3, FOXM1, HIF1A, HIC1, ZEB1, NR5A2, SP1, MYC, HSF1, TP53, NFE2L2, ATF4	87	961	16881	3.43245	0.00777222	0.000866944	0.000783995
GOTERM_MF_DIRECT	GO:0003677~DNA binding	16	18.3908	0.0212379	JUN, TFAP2C, SMAD4, EPAS1, STAT3, FOXM1, ZFP36, ZEB1, NR5A2, SP1, MYC, HSF1, ATM, TP53, NFE2L2, ATF4	87	1674	16881	1.85457	0.999046	0.163574	0.147923
GOTERM_MF_DIRECT	GO:0046872~metal ion binding	16	18.3908	0.0996915	PRNP, SMAD4, CISD1, PTGS2, HIC1, ACACA, SOD1, ZFP36, ZEB1, SP1, CBS, HMOX1, JAK2, CRYAB, TP53, NOX1	87	2069	16881	1.50051	1	0.442466	0.400132
GOTERM_MF_DIRECT	GO:0043565~sequence-specific DNA binding	14	16.092	2.06765e-06	TFAP2A, JUN, SMAD4, EPAS1, FOXM1, HIF1A, HIC1, NR5A2, SP1, MYC, HSF1, TP53, NFE2L2, ATF4	87	518	16881	5.24418	0.000669694	0.000133984	0.000121164
GOTERM_MF_DIRECT	GO:0005524~ATP binding	14	16.092	0.0389242	ATP6V1A, EIF4A1, ABCC1, ABCB6, PEBP1, ACSL4, ACTB, ACACA, HSP90B1, PHKG2, ATM, JAK2, TP53, ABCG2	87	1495	16881	1.81705	0.999997	0.227622	0.205844
GOTERM_MF_DIRECT	GO:0019899~enzyme binding	11	12.6437	7.3152e-06	EGLN1, ZFP36, JUN, TGFB1, CBS, PHKG2, HMOX1, PEBP1, PTGS2, HIF1A, TP53	87	333	16881	6.40955	0.00236733	0.000338589	0.000306193
GOTERM_MF_DIRECT	GO:0019901~protein kinase binding	11	12.6437	2.09631e-05	ZFP36, HSF1, STAT3, HSPB1, PEBP1, FOXM1, JAK2, HIF1A, TP53, ELAVL1, SQSTM1	87	376	16881	5.67654	0.00676911	0.000849007	0.000767774
GOTERM_MF_DIRECT	GO:0044212~transcription regulatory region DNA binding	10	11.4943	1.35821e-06	TFAP2A, YAP1, SMAD4, JUN, NR5A2, SP1, STAT3, TP53, ATF4, NFE2L2	87	213	16881	9.1096	0.000439963	0.000110015	9.94888e-05
GOTERM_MF_DIRECT	GO:0001077~transcriptional activator activity, RNA polymerase II core promoter proximal region sequence-specific binding	10	11.4943	3.16163e-06	TFAP2A, SMAD4, JUN, TFAP2C, NR5A2, EPAS1, MYC, STAT3, HIF1A, ATF4	87	236	16881	8.2218	0.00102384	0.000170728	0.000154393
GOTERM_MF_DIRECT	GO:0000978~RNA polymerase II core promoter proximal region sequence-specific DNA binding	10	11.4943	8.04039e-05	TFAP2A, SMAD4, JUN, NR5A2, SP1, MYC, HSF1, STAT3, ACTB, ATF4	87	355	16881	5.46576	0.0257155	0.00236826	0.00214167
GOTERM_MF_DIRECT	GO:0008134~transcription factor binding	9	10.3448	9.91439e-05	JUN, ZEB1, EPAS1, SP1, MYC, STAT3, KEAP1, HIF1A, TP53	87	284	16881	6.14898	0.0316137	0.00267689	0.00242076
GOTERM_MF_DIRECT	GO:0046982~protein heterodimerization activity	9	10.3448	0.00253201	SMAD4, JUN, TGFB1, EPAS1, BAX, SRI, HIF1A, TP53, ATF4	87	465	16881	3.75551	0.560189	0.0410185	0.0370939
GOTERM_MF_DIRECT	GO:0000981~RNA polymerase II transcription factor activity, sequence-specific DNA binding	7	8.04598	0.000238141	TFAP2A, JUN, EPAS1, PCBP1, FOXM1, TP53, ATF4	87	171	16881	7.94293	0.0742645	0.0059352	0.00536732
GOTERM_MF_DIRECT	GO:0003682~chromatin binding	7	8.04598	0.0147777	TFAP2A, YAP1, SMAD4, JUN, ZEB1, NR5A2, TP53	87	391	16881	3.47376	0.991963	0.136807	0.123717
GOTERM_MF_DIRECT	GO:0020037~heme binding	6	6.89655	0.000672998	ABCB6, CBS, HMOX1, NOX4, JAK2, PTGS2	87	137	16881	8.49786	0.195975	0.0145368	0.0131459
GOTERM_MF_DIRECT	GO:0046983~protein dimerization activity	6	6.89655	0.00101221	TFAP2A, TFAP2C, MYC, NCOA3, STAT3, ATM	87	150	16881	7.76138	0.279726	0.0204974	0.0185362
GOTERM_MF_DIRECT	GO:0005506~iron ion binding	6	6.89655	0.00110583	EGLN1, ALOX5, ALOX15, LCN2, ALOX12, FBXL5	87	153	16881	7.6092	0.301267	0.0210757	0.0190592
GOTERM_MF_DIRECT	GO:0031625~ubiquitin protein ligase binding	6	6.89655	0.015623	BECN1, MAP1LC3B, CBS, HIF1A, TP53, SQSTM1	87	287	16881	4.05647	0.993914	0.136807	0.123717
GOTERM_MF_DIRECT	GO:0000977~RNA polymerase II regulatory region sequence-specific DNA binding	5	5.74713	0.0217089	SMAD4, TFAP2C, SP1, TP53, ATF4	87	208	16881	4.66429	0.999184	0.163574	0.147923
GOTERM_MF_DIRECT	GO:0003713~transcription coactivator activity	5	5.74713	0.0378966	TFAP2A, YAP1, JUN, ZEB1, NCOA3	87	248	16881	3.91199	0.999996	0.227622	0.205844
GOTERM_MF_DIRECT	GO:0001076~transcription factor activity, RNA polymerase II transcription factor binding	4	4.5977	4.46217e-05	YAP1, SMAD4, HIF1A, ATF4	87	14	16881	55.4384	0.0143537	0.00144574	0.00130742
GOTERM_MF_DIRECT	GO:0035035~histone acetyltransferase binding	4	4.5977	0.000381419	EPAS1, SP1, HIF1A, TP53	87	28	16881	27.7192	0.11627	0.00882712	0.00798255
GOTERM_MF_DIRECT	GO:0003725~double-stranded RNA binding	4	4.5977	0.00371304	EIF4A1, TFRC, SLC3A2, ELAVL1	87	61	16881	12.7236	0.700387	0.0572868	0.0518057
GOTERM_MF_DIRECT	GO:0000980~RNA polymerase II distal enhancer sequence-specific DNA binding	4	4.5977	0.0044411	JUN, NR5A2, ACTB, NFE2L2	87	65	16881	11.9406	0.763574	0.0654052	0.0591473
GOTERM_MF_DIRECT	GO:0051087~chaperone binding	4	4.5977	0.0081838	PRNP, BAX, TP53, SOD1	87	81	16881	9.58195	0.930224	0.110481	0.0999105
GOTERM_MF_DIRECT	GO:0001228~transcriptional activator activity, RNA polymerase II transcription regulatory region sequence-specific binding	4	4.5977	0.0126189	SMAD4, STAT3, HIF1A, TP53	87	95	16881	8.16987	0.983666	0.136807	0.123717
GOTERM_MF_DIRECT	GO:0047485~protein N-terminus binding	4	4.5977	0.0133446	TGFB1, NCOA3, ATM, TP53	87	97	16881	8.00142	0.987129	0.136807	0.123717
GOTERM_MF_DIRECT	GO:0002020~protease binding	4	4.5977	0.0148665	DPP4, LCN2, SRI, TP53	87	101	16881	7.68453	0.992194	0.136807	0.123717
GOTERM_MF_DIRECT	GO:0003729~mRNA binding	4	4.5977	0.0259942	EIF4A1, ZFP36, PCBP1, ELAVL1	87	125	16881	6.2091	0.999803	0.179194	0.162049
GOTERM_MF_DIRECT	GO:0008022~protein C-terminus binding	4	4.5977	0.0659483	YAP1, SP1, JAK2, ATF4	87	182	16881	4.26449	1	0.333863	0.301919
GOTERM_MF_DIRECT	GO:0016491~oxidoreductase activity	4	4.5977	0.0822353	AKR1C1, AKR1C3, NOX4, FDFT1	87	200	16881	3.88069	1	0.395109	0.357305
GOTERM_MF_DIRECT	GO:0005215~transporter activity	4	4.5977	0.0841436	ABCC1, SLC11A1, LCN2, ABCG2	87	202	16881	3.84227	1	0.395109	0.357305
GOTERM_MF_DIRECT	GO:0015175~neutral amino acid transmembrane transporter activity	3	3.44828	0.00136943	SLC38A1, SLC3A2, SLC1A5	87	11	16881	52.9185	0.358534	0.0246497	0.0222913
GOTERM_MF_DIRECT	GO:0016702~oxidoreductase activity, acting on single donors with incorporation of molecular oxygen, incorporation of two atoms of oxygen	3	3.44828	0.00224339	ALOX5, ALOX15, ALOX12	87	14	16881	41.5788	0.516969	0.0382557	0.0345954
GOTERM_MF_DIRECT	GO:0000982~transcription factor activity, RNA polymerase II core promoter proximal region sequence-specific binding	3	3.44828	0.00605442	TFAP2A, JUN, SP1	87	23	16881	25.3088	0.860207	0.0852883	0.077128
GOTERM_MF_DIRECT	GO:0050661~NADP binding	3	3.44828	0.0136874	G6PD, HMGCR, NOX1	87	35	16881	16.6315	0.988499	0.136807	0.123717
GOTERM_MF_DIRECT	GO:0001046~core promoter sequence-specific DNA binding	3	3.44828	0.0202352	SP1, TP53, ATF4	87	43	16881	13.5373	0.998671	0.163574	0.147923
GOTERM_MF_DIRECT	GO:0042626~ATPase activity, coupled to transmembrane movement of substances	3	3.44828	0.0211295	ABCC1, ABCB6, ABCG2	87	44	16881	13.2296	0.999011	0.163574	0.147923
GOTERM_MF_DIRECT	GO:0001085~RNA polymerase II transcription factor binding	3	3.44828	0.0239092	SMAD4, TP53, ATF4	87	47	16881	12.3852	0.999607	0.176059	0.159213
GOTERM_MF_DIRECT	GO:0005507~copper ion binding	3	3.44828	0.033076	PRNP, TP53, SOD1	87	56	16881	10.3947	0.999982	0.219776	0.198748
GOTERM_MF_DIRECT	GO:0000979~RNA polymerase II core promoter sequence-specific DNA binding	3	3.44828	0.0341674	TFAP2A, YAP1, HSF1	87	57	16881	10.2123	0.999987	0.219776	0.198748
GOTERM_MF_DIRECT	GO:0000976~transcription regulatory region sequence-specific DNA binding	3	3.44828	0.0352727	TFAP2A, NR5A2, NFE2L2	87	58	16881	10.0363	0.999991	0.219776	0.198748
GOTERM_MF_DIRECT	GO:0019903~protein phosphatase binding	3	3.44828	0.0410026	STAT3, TP53, HSP90B1	87	63	16881	9.23974	0.999999	0.229049	0.207134
GOTERM_MF_DIRECT	GO:0003705~transcription factor activity, RNA polymerase II distal enhancer sequence-specific binding	3	3.44828	0.0445974	JUN, NR5A2, HIF1A	87	66	16881	8.81975	1	0.244908	0.221475
GOTERM_MF_DIRECT	GO:0001618~virus receptor activity	3	3.44828	0.0495646	DPP4, TFRC, SLC1A5	87	70	16881	8.31576	1	0.267649	0.24204
GOTERM_MF_DIRECT	GO:0003690~double-stranded DNA binding	3	3.44828	0.0641756	SP1, MYC, TP53	87	81	16881	7.18646	1	0.330046	0.298467
GOTERM_MF_DIRECT	GO:0042826~histone deacetylase binding	3	3.44828	0.0953793	SP1, HIF1A, HIC1	87	102	16881	5.7069	1	0.429207	0.388141
GOTERM_MF_DIRECT	GO:0098847~sequence-specific single stranded DNA binding	2	2.29885	0.0101633	PCBP1, HSF1	87	2	16881	194.034	0.963475	0.126651	0.114533
GOTERM_MF_DIRECT	GO:0047977~hepoxilin-epoxide hydrolase activity	2	2.29885	0.0101633	ALOX15, ALOX12	87	2	16881	194.034	0.963475	0.126651	0.114533
GOTERM_MF_DIRECT	GO:0050473~arachidonate 15-lipoxygenase activity	2	2.29885	0.0152066	ALOX15, PTGS2	87	3	16881	129.356	0.993021	0.136807	0.123717
GOTERM_MF_DIRECT	GO:0047718~indanol dehydrogenase activity	2	2.29885	0.0152066	AKR1C1, AKR1C3	87	3	16881	129.356	0.993021	0.136807	0.123717
GOTERM_MF_DIRECT	GO:0004052~arachidonate 12-lipoxygenase activity	2	2.29885	0.0152066	ALOX15, ALOX12	87	3	16881	129.356	0.993021	0.136807	0.123717
GOTERM_MF_DIRECT	GO:0047086~ketosteroid monooxygenase activity	2	2.29885	0.0152066	AKR1C1, AKR1C3	87	3	16881	129.356	0.993021	0.136807	0.123717
GOTERM_MF_DIRECT	GO:0051120~hepoxilin A3 synthase activity	2	2.29885	0.0152066	ALOX15, ALOX12	87	3	16881	129.356	0.993021	0.136807	0.123717
GOTERM_MF_DIRECT	GO:0018636~phenanthrene 9,10-monooxygenase activity	2	2.29885	0.0202245	AKR1C1, AKR1C3	87	4	16881	97.0172	0.998666	0.163574	0.147923
GOTERM_MF_DIRECT	GO:0047115~trans-1,2-dihydrobenzene-1,2-diol dehydrogenase activity	2	2.29885	0.0202245	AKR1C1, AKR1C3	87	4	16881	97.0172	0.998666	0.163574	0.147923
GOTERM_MF_DIRECT	GO:0015186~L-glutamine transmembrane transporter activity	2	2.29885	0.0252172	SLC38A1, SLC1A5	87	5	16881	77.6138	0.999745	0.177617	0.160622
GOTERM_MF_DIRECT	GO:0004784~superoxide dismutase activity	2	2.29885	0.0252172	NQO1, SOD1	87	5	16881	77.6138	0.999745	0.177617	0.160622
GOTERM_MF_DIRECT	GO:0072341~modified amino acid binding	2	2.29885	0.0351271	CBS, NOX4	87	7	16881	55.4384	0.999991	0.219776	0.198748
GOTERM_MF_DIRECT	GO:0004032~alditol:NADP+ 1-oxidoreductase activity	2	2.29885	0.0351271	AKR1C1, AKR1C3	87	7	16881	55.4384	0.999991	0.219776	0.198748
GOTERM_MF_DIRECT	GO:0015232~heme transporter activity	2	2.29885	0.0400447	ABCB6, ABCG2	87	8	16881	48.5086	0.999998	0.227622	0.205844
GOTERM_MF_DIRECT	GO:0016655~oxidoreductase activity, acting on NAD(P)H, quinone or similar compound as acceptor	2	2.29885	0.0400447	AKR1C1, AKR1C3	87	8	16881	48.5086	0.999998	0.227622	0.205844
GOTERM_MF_DIRECT	GO:0031730~CCR5 chemokine receptor binding	2	2.29885	0.0400447	CCL5, STAT3	87	8	16881	48.5086	0.999998	0.227622	0.205844
GOTERM_MF_DIRECT	GO:0035925~mRNA 3'-UTR AU-rich region binding	2	2.29885	0.0546493	ZFP36, ELAVL1	87	11	16881	35.279	1	0.285586	0.258262
GOTERM_MF_DIRECT	GO:0016175~superoxide-generating NADPH oxidase activity	2	2.29885	0.0546493	NOX4, NOX1	87	11	16881	35.279	1	0.285586	0.258262
GOTERM_MF_DIRECT	GO:0004033~aldo-keto reductase (NADP) activity	2	2.29885	0.0737809	AKR1C1, AKR1C3	87	15	16881	25.8713	1	0.362197	0.327542
GOTERM_MF_DIRECT	GO:0070402~NADPH binding	2	2.29885	0.0737809	HMGCR, DECR1	87	15	16881	25.8713	1	0.362197	0.327542
GOTERM_MF_DIRECT	GO:0017091~AU-rich element binding	2	2.29885	0.0832027	ZFP36, ELAVL1	87	17	16881	22.8276	1	0.395109	0.357305
GOTERM_MF_DIRECT	GO:0071837~HMG box domain binding	2	2.29885	0.087878	JUN, SP1	87	18	16881	21.5594	1	0.40675	0.367832
GOTERM_MF_DIRECT	GO:0043548~phosphatidylinositol 3-kinase binding	2	2.29885	0.0925298	BECN1, JAK2	87	19	16881	20.4247	1	0.422249	0.381848

## Sheet: MF1
Description	Gene Count	-log10(P Value)	Gene Ratio	Genes
protein binding	71	7.89091	0.816092	EIF4A1, TFRC, HFE, PEBP1, KEAP1, HSPB1, MTR, FOXM1, SAT1, ELAVL1, ACTB, MAP1LC3B, ZFP36, MYC, JAK2, SLC38A1, G6PD, NCOA3, HIC1, ZEB1, NR5A2, CRYAB, UBA52, SQSTM1, TP53, CD44, ATF4, ABCG2, YAP1, BECN1, GLS2, EPAS1, ALOX15, ALOX12, SLC3A2, SRI, HMGCR, SLC1A5, PTGS2, HIF1A, ACACA, HSP90B1, DPP4, UBB, CBS, CCL5, PCBP1, ALOX5, PHKG2, HSF1, HMOX1, ATG5, EGLN1, TFAP2A, NQO1, PRNP, JUN, TFAP2C, SMAD4, TG…
protein homodimerization activity	21	9.29975	0.241379	TFAP2A, G6PD, JUN, SMAD4, TGFB1, TFRC, SLC11A1, HMGCR, PTGS2, ELAVL1, SOD1, DPP4, SP1, CBS, CCL5, LCN2, BAX, HMOX1, CRYAB, SQSTM1, ABCG2
identical protein binding	18	6.72601	0.206897	NQO1, PRNP, G6PD, JUN, SMAD4, TFRC, STAT3, HSPB1, SRI, ACTB, SOD1, DPP4, CBS, HSF1, BAX, CRYAB, SQSTM1, TP53
transcription factor activity, sequence-specific DNA binding	17	4.61831	0.195402	TFAP2A, JUN, TFAP2C, SMAD4, EPAS1, STAT3, FOXM1, HIF1A, HIC1, ZEB1, NR5A2, SP1, MYC, HSF1, TP53, NFE2L2, ATF4
DNA binding	16	1.67289	0.183908	JUN, TFAP2C, SMAD4, EPAS1, STAT3, FOXM1, ZFP36, ZEB1, NR5A2, SP1, MYC, HSF1, ATM, TP53, NFE2L2, ATF4
metal ion binding	16	1.00134	0.183908	PRNP, SMAD4, CISD1, PTGS2, HIC1, ACACA, SOD1, ZFP36, ZEB1, SP1, CBS, HMOX1, JAK2, CRYAB, TP53, NOX1
sequence-specific DNA binding	14	5.68452	0.16092	TFAP2A, JUN, SMAD4, EPAS1, FOXM1, HIF1A, HIC1, NR5A2, SP1, MYC, HSF1, TP53, NFE2L2, ATF4
ATP binding	14	1.40978	0.16092	ATP6V1A, EIF4A1, ABCC1, ABCB6, PEBP1, ACSL4, ACTB, ACACA, HSP90B1, PHKG2, ATM, JAK2, TP53, ABCG2
enzyme binding	11	5.13577	0.126437	EGLN1, ZFP36, JUN, TGFB1, CBS, PHKG2, HMOX1, PEBP1, PTGS2, HIF1A, TP53
protein kinase binding	11	4.67854	0.126437	ZFP36, HSF1, STAT3, HSPB1, PEBP1, FOXM1, JAK2, HIF1A, TP53, ELAVL1, SQSTM1
transcription regulatory region DNA binding	10	5.86703	0.114943	TFAP2A, YAP1, SMAD4, JUN, NR5A2, SP1, STAT3, TP53, ATF4, NFE2L2
transcriptional activator activity, RNA polymerase II core promoter proximal region sequence-specific binding	10	5.50009	0.114943	TFAP2A, SMAD4, JUN, TFAP2C, NR5A2, EPAS1, MYC, STAT3, HIF1A, ATF4
RNA polymerase II core promoter proximal region sequence-specific DNA binding	10	4.09472	0.114943	TFAP2A, SMAD4, JUN, NR5A2, SP1, MYC, HSF1, STAT3, ACTB, ATF4
transcription factor binding	9	4.00373	0.103448	JUN, ZEB1, EPAS1, SP1, MYC, STAT3, KEAP1, HIF1A, TP53
protein heterodimerization activity	9	2.59653	0.103448	SMAD4, JUN, TGFB1, EPAS1, BAX, SRI, HIF1A, TP53, ATF4
RNA polymerase II transcription factor activity, sequence-specific DNA binding	7	3.62317	0.0804598	TFAP2A, JUN, EPAS1, PCBP1, FOXM1, TP53, ATF4
chromatin binding	7	1.83039	0.0804598	TFAP2A, YAP1, SMAD4, JUN, ZEB1, NR5A2, TP53
heme binding	6	3.17199	0.0689655	ABCB6, CBS, HMOX1, NOX4, JAK2, PTGS2
protein dimerization activity	6	2.99473	0.0689655	TFAP2A, TFAP2C, MYC, NCOA3, STAT3, ATM
iron ion binding	6	2.95631	0.0689655	EGLN1, ALOX5, ALOX15, LCN2, ALOX12, FBXL5
ubiquitin protein ligase binding	6	1.80624	0.0689655	BECN1, MAP1LC3B, CBS, HIF1A, TP53, SQSTM1
RNA polymerase II regulatory region sequence-specific DNA binding	5	1.66336	0.0574713	SMAD4, TFAP2C, SP1, TP53, ATF4
transcription coactivator activity	5	1.4214	0.0574713	TFAP2A, YAP1, JUN, ZEB1, NCOA3
transcription factor activity, RNA polymerase II transcription factor binding	4	4.35045	0.045977	YAP1, SMAD4, HIF1A, ATF4
histone acetyltransferase binding	4	3.4186	0.045977	EPAS1, SP1, HIF1A, TP53
double-stranded RNA binding	4	2.43027	0.045977	EIF4A1, TFRC, SLC3A2, ELAVL1
RNA polymerase II distal enhancer sequence-specific DNA binding	4	2.35251	0.045977	JUN, NR5A2, ACTB, NFE2L2
chaperone binding	4	2.08705	0.045977	PRNP, BAX, TP53, SOD1
transcriptional activator activity, RNA polymerase II transcription regulatory region sequence-specific binding	4	1.89898	0.045977	SMAD4, STAT3, HIF1A, TP53
protein N-terminus binding	4	1.87469	0.045977	TGFB1, NCOA3, ATM, TP53
protease binding	4	1.82779	0.045977	DPP4, LCN2, SRI, TP53
mRNA binding	4	1.58512	0.045977	EIF4A1, ZFP36, PCBP1, ELAVL1
protein C-terminus binding	4	1.1808	0.045977	YAP1, SP1, JAK2, ATF4
oxidoreductase activity	4	1.08494	0.045977	AKR1C1, AKR1C3, NOX4, FDFT1
transporter activity	4	1.07498	0.045977	ABCC1, SLC11A1, LCN2, ABCG2
neutral amino acid transmembrane transporter activity	3	2.86346	0.0344828	SLC38A1, SLC3A2, SLC1A5
oxidoreductase activity, acting on single donors with incorporation of molecular oxygen, incorporation of two atoms of oxygen	3	2.6491	0.0344828	ALOX5, ALOX15, ALOX12
transcription factor activity, RNA polymerase II core promoter proximal region sequence-specific binding	3	2.21793	0.0344828	TFAP2A, JUN, SP1
NADP binding	3	1.86368	0.0344828	G6PD, HMGCR, NOX1
core promoter sequence-specific DNA binding	3	1.69389	0.0344828	SP1, TP53, ATF4
ATPase activity, coupled to transmembrane movement of substances	3	1.67511	0.0344828	ABCC1, ABCB6, ABCG2
RNA polymerase II transcription factor binding	3	1.62144	0.0344828	SMAD4, TP53, ATF4
copper ion binding	3	1.48049	0.0344828	PRNP, TP53, SOD1
RNA polymerase II core promoter sequence-specific DNA binding	3	1.46639	0.0344828	TFAP2A, YAP1, HSF1
transcription regulatory region sequence-specific DNA binding	3	1.45256	0.0344828	TFAP2A, NR5A2, NFE2L2
protein phosphatase binding	3	1.38719	0.0344828	STAT3, TP53, HSP90B1
transcription factor activity, RNA polymerase II distal enhancer sequence-specific binding	3	1.35069	0.0344828	JUN, NR5A2, HIF1A
virus receptor activity	3	1.30483	0.0344828	DPP4, TFRC, SLC1A5
double-stranded DNA binding	3	1.19263	0.0344828	SP1, MYC, TP53
histone deacetylase binding	3	1.02055	0.0344828	SP1, HIF1A, HIC1
sequence-specific single stranded DNA binding	2	1.99296	0.0229885	PCBP1, HSF1
hepoxilin-epoxide hydrolase activity	2	1.99296	0.0229885	ALOX15, ALOX12
arachidonate 15-lipoxygenase activity	2	1.81797	0.0229885	ALOX15, PTGS2
indanol dehydrogenase activity	2	1.81797	0.0229885	AKR1C1, AKR1C3
arachidonate 12-lipoxygenase activity	2	1.81797	0.0229885	ALOX15, ALOX12
ketosteroid monooxygenase activity	2	1.81797	0.0229885	AKR1C1, AKR1C3
hepoxilin A3 synthase activity	2	1.81797	0.0229885	ALOX15, ALOX12
phenanthrene 9,10-monooxygenase activity	2	1.69412	0.0229885	AKR1C1, AKR1C3
trans-1,2-dihydrobenzene-1,2-diol dehydrogenase activity	2	1.69412	0.0229885	AKR1C1, AKR1C3
L-glutamine transmembrane transporter activity	2	1.5983	0.0229885	SLC38A1, SLC1A5
superoxide dismutase activity	2	1.5983	0.0229885	NQO1, SOD1
modified amino acid binding	2	1.45436	0.0229885	CBS, NOX4
alditol:NADP+ 1-oxidoreductase activity	2	1.45436	0.0229885	AKR1C1, AKR1C3
heme transporter activity	2	1.39746	0.0229885	ABCB6, ABCG2
oxidoreductase activity, acting on NAD(P)H, quinone or similar compound as acceptor	2	1.39746	0.0229885	AKR1C1, AKR1C3
CCR5 chemokine receptor binding	2	1.39746	0.0229885	CCL5, STAT3
mRNA 3'-UTR AU-rich region binding	2	1.26242	0.0229885	ZFP36, ELAVL1
superoxide-generating NADPH oxidase activity	2	1.26242	0.0229885	NOX4, NOX1
aldo-keto reductase (NADP) activity	2	1.13206	0.0229885	AKR1C1, AKR1C3
NADPH binding	2	1.13206	0.0229885	HMGCR, DECR1
AU-rich element binding	2	1.07986	0.0229885	ZFP36, ELAVL1
HMG box domain binding	2	1.05612	0.0229885	JUN, SP1
phosphatidylinositol 3-kinase binding	2	1.03372	0.0229885	BECN1, JAK2
