# Supplementary material for: Network Pharmacology Study and Experimental Validation of Yiqi Huayu Decoction Inducing Ferroptosis in Gastric Cancer
Source: Front Oncol. 2022 Feb 14;12:820059. doi: 10.3389/fonc.2022.820059 (PMC8883049; doi:10.3389/fonc.2022.820059)
Supplement: Supplementary file 18 [file Table_13.xlsx]

## Sheet: Sheet1
All GC Targets
CDH1
TP53
BRCA2
BRCA1
APC
KRAS
ERBB2
PTEN
MLH1
EGFR
MSH2
ATM
MSH6
PIK3CA
CHEK2
CDKN2A
PALB2
MIR21
BRAF
CTNNB1
MUTYH
IL1B
AKT1
PMS2
MET
MIR34A
ESR1
SMAD4
NBN
BRIP1
CCND1
RB1
STK11
IL1RN
VEGFA
MIR145
BARD1
MIR221
FGFR2
AR
MIR200C
PTGS2
MIR222
CTNNA1
RET
CASP8
MIR141
TGFBR2
TERT
BAX
MIR20A
CDKN1B
TNF
RAD51C
DICER1
NF1
AXIN2
MYC
MIR143
POLE
EGF
IL6
MDM2
MIR203A
MIR146A
STAT3
GSTM1
BCL2
KIT
MIR27A
HRAS
MIR17
TGFB1
MRE11
MIR126
RAD51D
GSTP1
IRF1
CDK4
SMARCA4
NRAS
EPCAM
CDKN1A
MMP9
KLF6
HIF1A
GAST
RAD50
PPARG
XRCC2
MIR106B
MIR200B
MIR93
CXCL8
MTHFR
FASLG
MIR125A
MIR451A
BMPR1A
MIR155
RAD51
CASP3
BIRC5
ALK
FGFR3
MMP2
MUC1
ABCB1
TYMS
XRCC3
GSTT1
AURKA
PTCH1
SRC
MTOR
MAP2K1
MIR205
XRCC1
IL10
MIR25
POLD1
MAPK1
ERCC2
MIR200A
ERCC1
MIR31
TSC2
MIR192
MSH3
EP300
TFF1
CD44
CASP10
MIR34C
SDHB
VHL
MLH3
IGF1
FAS
IGF1R
PGR
MIR122
CYP1A1
BAP1
TSC1
MIR150
MEN1
FH
CEACAM5
IGF2
ESR2
CD274
MIR15A
NFKB1
MUC5AC
MIR29A
MGMT
MIR215
MIR210
MIR10B
MIR34B
MIR214
FLCN
PLAU
MIR223
BLM
H19
KLK3
MIR148A
SMARCB1
MIR15B
JUN
ABCG2
NOTCH1
SDHD
CXCR4
PDGFRA
BUB1B
INS
MIR127
MIR373
BCL10
TGFA
MIR29C
CHEK1
SST
SOD2
DPYD
ABRAXAS1
HGF
TP73
VEGFC
EZH2
CYP19A1
FHIT
MUC6
DCC
HOTAIR
RUNX3
BCL2L1
CDX2
PCNA
RASSF1
TYMP
MMP7
MAP3K6
PSCA
SDHC
FGFR4
ZFHX3
FGF2
IFNG
MIR19A
PTPN11
SDHA
MIR30E
DNMT1
JAK2
MIR182
SP1
ERBB3
NQO1
OGG1
PMS1
SMAD7
MIR106A
TLR2
IL2
TWIST1
MIR196B
CASP9
MIRLET7C
ERCC6
MIR96
MIR18A
MMP1
MIR204
TOP2A
FANCC
PLAUR
ABCC1
MIR107
PARP1
MALAT1
MKI67
IGFBP3
WWOX
YAP1
MIR16-1
FGFR1
ROS1
FANCM
MIR335
MUC2
MIR429
KDR
MIR183
PHB
GHRL
EPHB2
RNASEL
KRT20
TNFSF10
TLR4
SMAD3
CDK2
MIR140
CCK
S100A8
PPM1D
LEP
MAPK3
E2F1
SPP1
CXCL12
RAF1
MIR499A
NAT2
MIRLET7A1
MIR23B
PTK2
TNFRSF10B
DLEC1
MSR1
RHOA
MIRLET7D
HNF1B
MAPK8
SOX2
SNAI1
NOS2
MIRLET7G
TIMP1
MIR100
BUB1
MIRLET7B
VDR
KRT19
GLI1
PRKN
LOC112486201
CYCS
UCA1
SUFU
CYP2E1
MMP14
DLC1
MIR185
NFE2L2
CHGA
CCKBR
CYP2A6
SLC2A1
MIR196A2
CDKN2B
PROM1
AFP
MIR137
RARB
ALB
MIR130A
TERC
ITGB1
TCF7L2
CCNB1
MIR146B
MIR133B
GRP
GREM1
MIR206
NME1
POT1
GNAS
TGFBR1
SLC22A18
CAV1
MIR22
GCG
PTGS1
MCC
MIR195
CTLA4
NKX2-1
MIR486-1
ELAC2
MSMB
KLLN
CDKN3
CSF3
HRH2
PIK3R1
IL4
PDGFRB
DNMT3B
MCL1
MAPK14
GSK3B
MUC16
CDK1
RELA
AKT2
CCNE1
TIMP2
FOS
CDK6
CYP1B1
NCOA3
THBS1
NFKBIA
AXIN1
MIR193B
PLK1
MIR26A1
MIR483
PVT1
MAP3K1
KRT7
MAX
SMAD2
CRP
SERPINB5
IGF2R
PPP2R1B
SERPINE1
TFF2
SHH
FLT4
COMT
CDC73
ATP4A
PRKCA
CYP17A1
MAD1L1
EGFR-AS1
TP63
ODC1
CCL2
S100A4
ZEB1
AREG
PLA2G2A
XIAP
VIM
WT1
MIR128-2
BAK1
ERCC4
TIMP3
HMMR
ARID1A
RPS6KB1
BMI1
PDCD1
HSP90AA1
MEG3
CCND2
STAT1
CYP3A4
XPC
CCNA2
DAPK1
FBXW7
HBEGF
ATR
SETD2
HDAC1
MIRLET7A3
FOXP3
MT-CYB
IL17A
MPO
DNMT3A
MUC4
CTSD
RAC1
NTHL1
PIK3CG
SKP2
BIRC3
WNT5A
SMARCE1
SNAI2
MIR331
CCAT1
FOXM1
ERCC5
TOP1
HFE
IDH1
MIRLET7E
HSPA5
EPHA2
HSPB1
ALDH2
MIR181A1
ENO2
APEX1
NEAT1
KLF4
LGALS3
CSF2
CTAG1B
RAD54L
XPA
CTNND1
BMP6
CD82
CDKN2B-AS1
MMP3
HPSE
EZR
KRT18
CALCA
HMGB1
GAS5
ERG
ANXA5
CA9
IFI27
MIR23A
FN1
MIR9-1
POU5F1
ENG
MIR199A1
FLT1
CYP2D6
IL1A
LZTS1
MAP3K8
POLK
MIR342
CFLAR
ABL1
MIRLET7I
RARA
MIR142
ERBB4
VEGFD
MXI1
GALNT12
CDH3
CCAT2
HMOX1
MAGEA1
CCL5
RNF43
NF2
HSPA4
BAD
MIR128-1
MIR197
MIR30A
MIR191
RUNX1
TMEM127
FOXO3
MIR30D
ING1
PTPRJ
FGF7
MAGEA3
CDH2
ACTB
FASN
SOX9
ICAM1
PAK1
CTSB
MIR10A
TFF3
TGFB2
IDH2
ETV6
SPARC
FOXO1
PRKAR1A
CREB1
WNT1
MIR449A
DDB2
NTRK1
IFNA1
NQO2
MIR375
SIRT1
MYCN
ADIPOQ
CLDN4
BSG
MIR224
ZEB2
RBBP8
CBLIF
MIR372
PDGFRL
E2F3
UGT1A1
GKN1
TNFRSF10A
MIR9-3
EGR1
TUG1
CYP1A2
JUP
PTHLH
MTDH
SHC1
CDH17
KRT8
SYP
ABCC2
SERPINA3
GDF15
PIK3CB
PDCD4
CYP2C19
ETS1
FOLH1
FGF1
GKN2
GRB2
NAT1
SCT
SDHAF2
EPHX1
MIR24-2
BMP2
GJA1
MT-CO1
NPM1
RAD54B
PRKCD
PKM
MITF
MIR16-2
HDAC9
CDKN1C
CD34
CXCL1
HLA-DQB1
CD24
OPCML
LIPF
BECN1
GIPR
ANXA2
CAT
NDRG1
HLA-DRB1
XIST
ALDH1A1
NRG1
PDPN
IFNA2
GIP
PTPN12
MIR149
CYTOR
STMN1
LOC107303340
EIF4EBP1
SOD1
BCL2L11
TACC1
TNFSF11
ATRX
FSCN1
CASC2
MIF
ELAVL1
IGFBP2
BMP4
YBX1
DHFR
HMGA2
ITGA6
CCR7
SPINK1
MTA1
CREBBP
NTS
PGA3
MIR124-1
GHET1
ITGAV
MTR
IRS1
LOX
DKK1
HULC
MIR181B1
TLR9
HOTTIP
IL18
PCAT1
HLA-A
AHR
MIR181A2
LGALS1
UMPS
MIR139
ANGPT2
KEAP1
GATA3
CCR6
RXRA
MIR502
CD40
S100A6
SHBG
GPER1
WRAP53
HERC2
WRN
RNF6
PGA5
NOTCH3
MDM4
VIP
CBL
AKT3
NOS3
TMPRSS2
PGA4
NOTCH2
SOX4
PRL
PKHD1
CASP7
MIR29B1
GADD45A
KLF5
CRNN
DPP4
JAG1
BID
LEPR
CLDN3
NRP1
GNAQ
MSLN
RECK
ACE
HNF4A
CCND3
F2
TG
LEF1
AXL
ANXA1
KCNQ1OT1
IL2RA
IL7
MACC1
GPC3
FOXP1
EBAG9
CEACAM1
MVP
HDAC2
SMO
HLA-G
IKBKB
CSF1
MIR661
IQGAP1
CHUK
FGF4
PRKAA1
PYY
CSNK2A1
BCL6
B2M
PDGFB
ADH1C
INSR
ZFAS1
IGFBP1
ITGB3
MIR152
TPX2
RUNX2
MIR144
SOCS3
POSTN
LINC-ROR
NANOG
ADH1B
ENO1
IL4R
XRCC5
GAPDH
ETV4
MIR338
TNFRSF1A
MMP11
EIF4E
PIK3R3
CEACAM3
APOE
REG4
SPRY4-IT1
HSD17B1
JAK1
ALOX5
CLDN7
TRIM28
KITLG
MIR129-1
MMP13
SNHG1
FOXE1
PXN
FOXA1
GSTM3
CLU
SERPINA1
HABP2
CDH13
EMID1
CCN2
MALT1
E2F2
LCN2
MIR196A1
CDC42
LTA
MIR320A
KLK10
TXN
IL11
MAP2K2
CDX1
SNCG
ILK
LDHA
CLDN18
MIR27B
CCN1
CTTN
DIABLO
MIR193A
FBN1
PGC
AMACR
FANCD2
CASR
EDN1
CALR
MT-ND4L
PLCG1
ID1
CDC25C
MIR181C
MLN
IL6R
MIR24-1
SSTR2
GNRH1
FADD
PML
EPAS1
CDC25A
XRCC6
HLA-B
MTUS1
CD4
MME
PTTG1
GPX1
GACAT2
NR1H2
PSG2
ITGA5
SULT1A1
BCAR4
PTK2B
CXCR2
MIR423
STAT5A
BIRC2
YY1
SOCS1
DANCR
KDM1A
KISS1
NR3C1
PEBP1
F3
MYD88
KLRK1
EPHB4
HSPA8
TKT
ROCK1
COL1A1
GNA11
CD80
MIR101-1
CTAG2
IGFBP5
IL13
HSPA1A
TGIF1
HPGD
CCNE2
MAGEA4
CEACAM6
NOD2
PAX5
PTENP1
SERPINB2
FLT3
PAX8
FAP
GRB7
STAT5B
WNT2
ETV1
TNFRSF1B
CYP3A5
TET2
MIR125B1
LGR5
SPHK1
BDNF
IL24
MIR424
HK2
IL3
LOC111589215
DUSP1
NCAM1
GACAT3
SFRP1
AFAP1-AS1
AURKB
HLA-DQA1
TCF4
EREG
SNHG16
NTRK3
CADM1
CSF1R
TRIP13
ST14
SLC19A1
WNT2B
EDNRA
WNT3A
CD9
PRLR
ECT2
CEBPB
TNFRSF6B
MAP2K4
HOXA11-AS
BLACAT1
APAF1
MIR92A1
BIRC7
ITGB4
BANCR
RAD51B
LOC110806263
CD36
MST1R
CCNA1
LAMC2
HDC
HMGA1
ALCAM
SQSTM1
GATA4
HSPD1
CIP2A
ACP3
FANCI
FZD7
BCAR1
RHBDF2
KRT5
MAPK10
F2RL1
PTPN1
TSG101
DDR2
F2R
HIC1
CHML
JAK3
TMEFF2
ACVR1B
COL18A1
ATP12A
EWSR1
FENDRR
HTR4
HNF1A
DMBT1
SOX2-OT
EPHA3
MYB
PTPRC
PTGER4
MIR99A
GH1
LMNA
BCAR3
PANDAR
RECQL4
PRSS1
TGFB3
TFRC
GHR
ITGA3
GSN
STAT6
ANO1
PRNCR1
EFNA1
NCOR1
ATAD2
FANCG
CAPN9
CD40LG
LGALS3BP
TUBB
DROSHA
REST
LINC00673
PIK3R2
EPM2AIP1
LRP5
CDKN2C
SELE
RHOC
PIN1
GRPR
CYP27B1
MIR532
ABHD11-AS1
KMT2A
CRNDE
NOTCH4
GJB2
GATA6
PPARD
TEK
H2AC18
RACK1
ABCC3
DKK3
PDPK1
LINC00261
MTRR
IGF2BP3
MIAT
CYP24A1
EXO1
SDC1
GRN
HP
CUL1
BNIP3
GAPLINC
WNT10B
PRKDC
CEACAM7
MCM2
MCM4
EPO
WFDC2
RRM2
MC1R
COX5A
MIR497
HAGLR
TFAP2A
FUT3
HAVCR2
CYP2C9
CHRNA5
TOX3
GCRG224
PLCE1
WNT6
LBR
ANGPT1
POMC
UBE2C
CXCL10
SRGAP1
S100A2
KLK6
SLC29A1
TGM2
RMRP
VCAM1
PTPN3
CHKA
BAG1
PRKACA
LASP1
CTSL
RPL15
CXCR3
TLR5
ITGA2
PLAT
AKR1C3
PIP
YWHAE
HSP90B1
CASP2
CCKAR
ICOSLG
NTRK2
NOS1
NES
CCR5
HNRNPK
MAD2L1
SSX2
CD14
TJP1
TTR
DDIT3
SGK1
PTGES
BRMS1
MIR30B
ALG9
CASC9
UHRF1
POLB
ANPEP
RPSA
NCOR2
CLDN1
WNT3
KDM4C
MMP12
MIR296
GLI2
TINCR
MIR218-1
MYH9
LIMK1
BCYRN1
DAB2IP
SLPI
SOS1
FGF3
HSP90AB1
CD46
SRD5A1
TTK
PIM1
SYK
RHOB
LNCRNA-ATB
LOC110006317
FBXO11
WWTR1
HNF1A-AS1
NGFR
TRAF2
HDAC4
MIR31HG
PLA2G4A
CDK12
MIR29B2
RRM1
DAXX
TDGF1
NAMPT
SNHG7
URGCP
MYCL
TCIM
EXT2
IRS2
PRDM2
GHSR
U2AF1
RARS1
SFN
BGLAP
GATA2
RIOX2
TNC
CD28
S100A9
NUMA1
NCL
XRCC4
LRP6
KRT14
SELENBP1
ALDOA
WIF1
ADH7
SNHG12
CCNG1
CHD1
KCNQ1
TP53BP1
F5
IDO1
MIR32
S100B
POLR1H
MIR133A1
UCHL1
CDK7
SF3B1
MTAP
SIRT3
XBP1
AIFM1
CFTR
ALPP
SULF1
CBFB
FGF9
TUBB3
RAD52
DLL4
ADA
FGF8
ADAM17
HDAC6
ALOX12
BRD4
GZMB
PRKD1
PRKCI
CBR3-AS1
TK1
CASP6
TCF7
CDC20
CDC25B
XDH
TP53COR1
PIWIL1
LIN28B
GGT1
DES
PTP4A3
MIR574
CLPTM1L
STUB1
HPN
FER1L4
ELF3
BCR
FLI1
BBC3
POLH
ZKSCAN1
IFNB1
LYVE1
CSNK1A1
SMARCA2
HOXA-AS2
SPINT1
MIR324
PLG
IL12A
SPDEF
MIR212
SAT1
CD55
BTRC
MIR135B
EPOR
SNHG20
CACYBP
MIR135A1
ATF3
TRAF6
VTCN1
FLNC
IL15
ACKR3
PTGER2
HLA-C
NGF
PGF
ACTC1
SLC5A5
VTN
GSTA1
GSDMA
ZEB1-AS1
BORCS6
GACAT1
TUSC7
AKR1A1
RIPK1
CCAR2
FBLN1
ADAR
HDAC3
TNK2
CASC15
NCOA1
MIR92A2
ADAM12
DCK
PPP2R1A
MIR132
SNHG15
GUCY2C
MIR455
NDUFA13
ROBO1
MIR425
DDR1
FOSL1
AGER
SEC23B
MECP2
TF
PBRM1
HSF1
CXCL5
TNFRSF10D
LMNB2
MIR124-3
GADD45G
AGR2
CD86
NFKB2
CSK
S100P
MIR330
GAB1
IGH
MIR590
CCN4
ESM1
IGFBP7
CIB1
H2AX
ACTN4
CHI3L1
E2F4
MDK
IL5
MICA
PECAM1
KAT5
KDM5B
SNHG5
GPX3
MIR370
PTK6
FUT2
MIR4435-2HG
MIR26B
HOXA13
CEBPA
CXCR1
VWF
CAGE1
HLTF
SFRP2
FZD8
HDGF
YWHAZ
ELK1
ARNT
HIF1A-AS2
TNFAIP3
CXADR
PTPA
MCM7
XPO1
RUFY3
CDH5
GHRH
SREBF1
NCOA2
SRA1
PPP1R1B
PSEN2
PDX1
DNAH8
PDGFA
KRT17
SLC7A5
IGFBP4
NUDT1
CNDP2
SNHG6
PON1
CCL20
BMPR2
ATF4
EEF1A1
MMP10
CDK5
ESRRA
GPT
RETN
IKBKG
ELANE
TERF1
WNT7A
WEE1
NR1I2
SEMA3B
HNRNPA2B1
RELB
NNMT
MAPK9
MUC3A
PRDX1
TBX3
BTK
FOLR1
LIF
BMP7
UGT1A7
CLDN23
THY1
DCN
TFPI2
GPR68
MIR361
FRGCA
MBL2
GLI3
PIAS1
VAV3
TAP1
SEPTIN9
PPARA
IL2RB
BLCAP
ADRB2
KIF1B
CT83
TPBG
ETS2
LUCAT1
WNT8B
PTPN13
ARAF
FZD5
TTN
ATP4B
AZGP1
BUB3
CYLD
IL12B
MIR129-2
MYLK
PAX6
TNFRSF8
PRMT1
OSM
CCL3
TNFRSF10C
TERF2
CDC6
LPL
RPS27
L1CAM
NSD1
PIK3CD
NPY
DRD2
PRKAA2
TNFRSF11B
SASH1
POLG
IL32
RPS20
TCF3
HAAO
HSD17B2
TIAM1
RCVRN
TNS4
IFITM1
PRKCE
DMTF1
COPS5
APOB
HTR3A
RBBP4
SETBP1
REG1A
TRAF3
MECOM
EGOT
FEZF1-AS1
FEZF1
NTN1
INHA
PRKCB
TPO
MBD4
SSX1
MIR186
CASP1
AGTR1
AGO2
NR4A1
SPINT2
CALB2
STK4
G6PD
TDRG1
HMGCR
S100A7
CASC8
NAA15
WT1-AS
MIR148B
PAK4
CGA
IL6ST
DCLK1
CRH
OLFM4
EHMT2
THPO
TAC1
ASXL1
ARID4B
EPHA1
WNT9A
MIR378A
ZNF217
CTCF
FZD2
MIR377
SALL4
AKR1B10
PELP1
MIR326
CXCR5
GDNF
LHCGR
PODXL
ECRG4
CD276
NRP2
NORAD
CTSE
MIR494
COLCA1
FUT4
GATA1
TUSC3
CD8A
PHLPP1
SFTPD
ZFP36
RPS6KA3
ADIPOR1
TP53BP2
TRIM24
MPL
IAPP
GSR
LOXL2
KMT2C
SLC9A3R1
SLC6A4
PROS1
ANXA3
DUXAP9
CD79A
TACSTD2
MIR542
RTEL1
STC1
CLIC1
PBOV1
PRDX2
MIR495
CDH11
INHBA
SHMT1
TLR1
PTPRT
CTBP1
GNB3
ADAM9
TP73-AS1
TNFRSF11A
LIN28A
CCDC136
PAPSS2
EML4
DDX5
IL1R1
COLCA2
AICDA
PTN
NEDD9
LPAR1
UBE2T
LINC00511
MIR376A1
MIR130B
SUZ12
CDA
PAX3
SLC4A2
MIR328
HELLS
TSHR
CD19
EPB41L3
AGAP2-AS1
H3-3A
RAB25
DVL1
MIR675
NT5E
PRMT7
PCAT29
MIR7-1
GNB1
IL17F
MAGED2
MIR202
SERPINB3
S100A1
INPPL1
MIR103A1
IL7R
SPOP
PMAIP1
P2RX7
CCL21
LPAR2
KLK15
TRIM25
GPNMB
ADM
DEFB4A
MIR125B2
IBSP
ATP7B
SATB1
CHFR
ROR2
XAGE1B
TMEM238L
STIM1
HES1
DIRAS3
MAPK7
MCAM
PCGEM1
LINC01234
LAMB3
MIR138-1
CACNA1G
THBS4
CD247
TCF7L1
MIR489
PTP4A1
SI
MIR151A
AGT
ATF2
DLL1
LTO1
PRNP
IGFBP6
RXRB
SKI
MIR198
KLK7
KAT2B
DDX3X
NPTN-IT1
RYR1
KCNH2
ARHGEF2
HSD3B2
ARID1B
SSTR1
APC2
PPP1CB
LSP1
COL1A2
DPH1
KLK11
PTH
MELK
DRAIC
MIR28
XAF1
CR2
COL4A2
DOT1L
ECM1
VDAC1
ATF1
AKAP13
MFN2
HNRNPA1
RPL11
SRSF2
SSTR3
TRPV1
LRP1B
EGFLAM-AS1
NMB
PRDM16-DT
PRC1
CDCP1
EIF2AK2
TAGLN
ROCK2
CD63
SLIT2
TINF2
RHOD
HPRT1
EMSY
IRF4
RHOBTB2
MIR218-2
ABCC4
CCL11
SELP
GJB1
FKBP5
EPHA7
NET1
PPARGC1A
ARID3A
CSNK1D
SERPINC1
AMFR
FANCE
IKBKE
PRKCZ
ENAH
RPL34-DT
MIR17HG
AQP3
HYAL1
CASC3
IL13RA2
LAPTM4B
FST
ADIPOR2
LTF
CD81
TRPM8
MIR30C1
H4-16
RBM6
MTHFD1
HOXA10
CYP11A1
ZBTB16
GADD45B
TXNRD1
CD59
MST1
PRMT5
CEMIP
PSAP
MIR503
DEK
CBLB
ITGAM
HSD17B3
LAMC1
MIR345
ERN1
ST6GAL1
ATG5
POU5F1B
PDCD1LG2
PSMD10
DKC1
GFAP
LPAR3
CCR3
PTH1R
SUMO1P3
TIMELESS
EDNRB
TSPO
FCGR2A
PARK7
VTRNA2-1
MUC5B
CCR2
GLP1R
AKR1C1
MIR491
ACVR1
NR0B2
UBE3A
BRDT
RBM5
SLC9A1
FPGS
TET1
SNHG8
PROX1
CCL7
MIR301A
NEDD4
MAP1LC3A
DLEU1
FABP4
RPS19
PCAT6
LINC00052
KCMF1
PRAME
EPHB6
REV3L
ELN
PER2
CDK2AP1
OPRM1
SKP1
KDM5A
MMP26
MSTO2P
ROR1
MIR184
MLANA
MGAT5
GSTO2
RAD23B
LLGL1
ZMIZ1
CXCL13
TFAP2C
CNR1
IFNGR1
JAG2
PER1
LYN
SNHG14
RBL2
MLNR
UGT1A6
AMH
NOG
MIR216A
PDK1
SLC5A8
CP
LRP1
MED12
STAT4
ADAM10
SRF
IL33
MIR339
FEN1
FZD4
HNRNPU
MIR584
MSI1
MYOD1
MAP2K3
SPHK2
FLNA
SIX1
LINC00628
HAGLROS
F2RL3
TUSC2
CBS
HSD3B1
ACTG1
RRAS
LINC01194
MIR199A2
CA2
BCL3
MIR33A
RPS27A
TLR10
DMD
MMP8
MT2A
ANGPTL4
ZFP36L1
PTCH2
CD164
VCP
UBC
TFE3
FTO
EHMT1
TMPRSS11A
UGCG
FCGR3A
UGT2B15
DDX53
ZMYND10
USP7
PRDX5
LIG1
HOXA9
DELEC1
PHLPP2
CDC27
ACACA
FGF10
ETV5
MAP2K5
EIF3H
SEMA4A
KRT13
PPP1R13L
SAA1
MAP3K5
GAL
DNAJB4
PLD2
PTPRG
PCLAF
MBD2
NDRG2
EEF1A2
TLR7
ITGAL
HK1
BACH1
WNT11
CKB
KRT1
SOX11
SMAD6
CUL3
MS4A1
SCGB2A1
CRKL
WASF3
ALDH9A1
RALBP1
HDAC5
JUND
CUL5
MICB
NNT-AS1
TMPRSS4
EGLN3
PDGFD
LINC01133
KISS1R
EEF2
CTBP2
BIN1
HSPB8
ATP7A
CLTC
OR3A4P
AKIP1
IL22
GSDMB
CX3CR1
GUSB
CERNA2
ABI1
TACC3
APOBEC3B
SLC16A1
PTPN6
NEK2
FHL2
MORC2
RARRES1
DIS3L2
MRTFA
COL11A1
TACR1
VIPR1
GATA6-AS1
PRF1
FUS
KLK13
HOXB9
RAN
MIR381
RPL5
S100A11
KL
CCR1
DIRC3
NCOA6
TBL1XR1
DSP
PPIA
HTR2A
PRSS8
GLUL
PSMB8
AKAP12
NAB2
EIF3A
ID4
KLK8
PYCARD
CBLL1
THBS2
MYH11
OCIAD1
RBX1
GHRHR
SMYD3
FOXA2
TXNRD2
MDC1-AS1
DACT1
COL7A1
CDK9
FOXF1
HSPB2
DAB2
PAGE4
ADCY10
H3C2
SOX17
SNCA
[truncated: 13,843 more rows]
