# Supplementary material for: Network Pharmacology Study and Experimental Validation of Yiqi Huayu Decoction Inducing Ferroptosis in Gastric Cancer
Source: Front Oncol. 2022 Feb 14;12:820059. doi: 10.3389/fonc.2022.820059 (PMC8883049; doi:10.3389/fonc.2022.820059)
Supplement: Supplementary file 20 [file Table_15.xls]

## Sheet: Sheet1
Sample Name	Target Name	Cт			△CT=targetCT-actinCT	△CT average C	△△CT=target△CT-blank△CT	2-△△CT	average
LIP-1	actin	15.4713	JAK2	18.6747	3.20333	2.23635	0.966978	0.511576	0.719059
LIP-1	actin	14.9426	JAK2	17.2661	2.32345		0.0871001	0.941413
LIP-1	actin	15.3694	JAK2	18.1117	2.74232		0.505968	0.704188
YQHY+LIP-1	actin	18.9184	JAK2	19.8405	0.922187		-1.31417	2.48659	1.97948
YQHY+LIP-1	actin	16.8754	JAK2	23.4691	6.59366		4.35731	0.0487887
YQHY+LIP-1	actin	18.8547	JAK2	19.3242	0.469522		-1.76683	3.40306
BLANK	actin	14.6389	JAK2	19.1238	4.48494		2.24858	0.210431	1.79631
BLANK	actin	15.3761	JAK2	15.7184	0.342334		-1.89402	3.7167
BLANK	actin	16.8063	JAK2	18.4949	1.6886		-0.547752	1.46181
YQHY	actin	16.2806	JAK2	16.6923	0.411739		-1.82462	3.54213	2.21304
YQHY	actin	16.2067	JAK2	18.854	2.6473		0.41095	0.752128
YQHY	actin	18.7571	JAK2	19.764	1.00686		-1.2295	2.34485
LIP-1	actin	15.4713	STAT3	25.5947	10.1233	9.95808	0.165253	0.891772	1.15932
LIP-1	actin	14.9426	STAT3	25.0476	10.1049		0.14686	0.903214
LIP-1	actin	15.3694	STAT3	24.5764	9.20706		-0.751026	1.68299
YQHY+LIP-1	actin	18.9184	STAT3	28.2661	9.34778		-0.610298	1.52657	1.51569
YQHY+LIP-1	actin	16.8754	STAT3	26.7924	9.91699		-0.0410951	1.02889
YQHY+LIP-1	actin	18.8547	STAT3	27.8188	8.96414		-0.99394	1.99162
BLANK	actin	14.6389	STAT3	23.4941	8.85522		-1.10286	2.1478	2.10695
BLANK	actin	15.3761	STAT3	25.9619	10.5858		0.627746	0.647187
BLANK	actin	16.8063	STAT3	24.9464	8.1401		-1.81798	3.52587
YQHY	actin	16.2806	STAT3	26.6527	10.3721		0.413975	0.750552	2.92581
YQHY	actin	16.2067	STAT3	33.1316	16.9248		6.96677	0.00799455
YQHY	actin	18.7571	STAT3	25.7118	6.95468		-3.0034	8.01889
LIP-1	actin	15.4713	ASCL4	16.4352	0.963848	0.566417	0.397431	0.759209	0.848584
LIP-1	actin	14.9426	ASCL4	15.817	0.874338		0.307921	0.807805
LIP-1	actin	15.3694	ASCL4	15.9668	0.597423		0.0310057	0.978738
YQHY+LIP-1	actin	18.9184	ASCL4	19.6709	0.752523		0.186107	0.878975	1.17697
YQHY+LIP-1	actin	16.8754	ASCL4	16.8854	0.00998974		-0.556427	1.47062
YQHY+LIP-1	actin	18.8547	ASCL4	19.1807	0.326012		-0.240405	1.18132
BLANK	actin	14.6389	ASCL4	15.1824	0.543519		-0.0228979	1.016	0.962489
BLANK	actin	15.3761	ASCL4	15.438	0.0618963		-0.504521	1.41865
BLANK	actin	16.8063	ASCL4	18.5157	1.70942		1.143	0.452817
YQHY	actin	16.2806	ASCL4	16.2918	0.0111516		-0.555265	1.46944	1.23745
YQHY	actin	16.2067	ASCL4	17.1411	0.934329		0.367912	0.774903
YQHY	actin	18.7571	ASCL4	18.7697	0.0125556		-0.553861	1.46801

## Sheet: JAK2
Control group	YQHY group	Lip-1 group	YQHY+Lip-1 group
0.210431	3.54213	0.511576	2.48659
3.7167	0.752128	0.941413	0.0487887
1.46181	2.34485	0.704188	3.40306

## Sheet: STAT3
Control group	YQHY group	Lip-1 group	YQHY+Lip-1 group
2.1478	0.750552	0.891772	1.52657
0.647187	0.00799455	0.903214	1.02889
3.52587	8.01889	1.68299	1.99162

## Sheet: ASCL4
Control group	YQHY group	Lip-1 group	YQHY+Lip-1 group
1.016	1.46944	0.759209	0.878975
1.41865	0.774903	0.807805	1.47062
0.452817	1.46801	0.978738	1.18132
